# Supplementary material for: Early absolute lymphocyte count was associated with one-year mortality in critically ill surgical patients: A propensity score-matching and weighting study
Source: PLoS One. 2024 May 30;19(5):e0304627. doi: 10.1371/journal.pone.0304627 (PMC11139264; doi:10.1371/journal.pone.0304627)
Supplement: S1 Dataset — (CSV) [file pone.0304627.s006.csv]

No	Age	Sex	BMI	CCI	NS	CVS	CRS_GS	Other	Emerg_S	Sched_S	APACHE II	Shock	MV	RRT	ESRD	WBC	ALC	Hb	Platelet	Albumin	Creatinine	Outcome
1	81	1	24	2	1	0	0	0	0	0	23	0	1	0	0	15.6	2.8	12.3	289.9	4.1	0.6	0
2	59	0	25	0	1	0	0	0	0	1	10	0	0	0	0	18.2	2.4	11.6	273.9	2.9	0.6	0
3	51	1	31	1	0	1	0	0	0	1	14	1	0	0	0	16.2	1.4	12.7	226.9	3.7	1.2	1
4	60	1	25	0	1	0	0	0	1	0	22	0	1	0	0	15.2	3.4	16.6	209.9	3.2	0.8	0
5	46	0	27	1	1	0	0	0	0	1	23	0	1	0	0	7.8	1.8	12.6	255.9	3.7	0.9	0
6	77	0	19	1	1	0	0	0	0	1	28	0	1	0	0	17.5	1.6	13.9	274.9	3	1.3	1
7	70	1	22	1	1	0	0	0	0	0	12	0	0	0	0	8.9	2.3	16	196.9	3.5	1.2	0
8	59	1	23	2	0	0	0	1	1	0	21	0	1	0	0	8.9	2.1	11.1	332.9	2.5	0.9	1
9	63	1	29	2	0	1	0	0	0	1	14	0	0	0	0	17.9	4.8	15.2	181.9	4.3	1.3	0
10	84	0	28	5	1	0	0	0	0	0	19	0	0	0	0	14.7	1.6	13.7	211.9	3.5	0.7	0
11	73	0	25	1	1	0	0	0	0	0	21	0	1	0	0	17.5	2.8	11.5	215.9	3.2	0.9	0
12	57	1	23	0	0	0	1	0	0	1	21	0	1	0	0	14.1	4.1	11.8	358.9	3	1.7	0
13	71	1	20	2	0	0	1	0	0	0	37	0	0	0	0	18.9	3.4	12.3	370.9	3.7	1.3	1
14	57	1	25	2	0	0	0	1	0	1	11	0	1	0	0	10.5	2	12.6	256.9	3.6	1.7	1
15	49	0	22	1	1	0	0	0	0	1	20	0	0	0	0	14.1	3.2	13.6	208.9	3.2	0.7	0
16	81	0	24	1	1	0	0	0	1	0	23	0	1	0	0	19.8	4.9	13.1	321.9	4	0.6	0
17	75	1	31	2	0	0	1	0	1	0	26	1	1	0	0	13.7	2.4	13.7	208.9	3.1	1.2	0
18	81	0	30	2	0	0	0	1	0	0	30	1	1	0	0	10.6	2.4	11.4	223.9	3.2	0.6	1
19	41	1	26	2	1	0	0	0	0	1	18	0	0	0	0	18.4	2.4	14.2	242.9	5.4	1.9	1
20	58	1	31	0	1	0	0	0	0	1	22	0	0	0	0	18.2	3	15.5	275.9	2.8	1.1	0
21	55	1	32	0	1	0	0	0	0	1	21	0	0	0	0	19.5	3.9	13.4	207.9	3.7	1.1	0
22	65	0	25	0	1	0	0	0	0	0	13	0	0	0	0	18.6	1.6	12	242.9	2.4	0.6	0
23	58	0	24	2	0	0	1	0	1	0	24	0	1	0	0	10.6	2.6	11.8	383.9	5.8	1.5	0
24	41	0	25	0	1	0	0	0	0	1	29	0	0	0	0	10.4	2.8	13.1	326.9	4.2	0.9	0
25	57	0	23	0	1	0	0	0	0	1	17	0	0	0	0	10.7	1.6	11	291.9	3.6	0.7	0
26	68	0	16	2	1	0	0	0	1	0	33	0	1	0	0	15.1	1.8	15.1	265.9	4	0.4	0
27	71	0	22	4	1	0	0	0	0	0	19	1	1	0	0	15	0.9	11.9	392.9	3.5	1.1	1
28	77	1	28	3	0	1	0	0	0	0	18	0	0	0	0	10.5	1.4	12.8	276.9	3.1	0.5	0
29	68	1	22	1	0	1	0	0	0	0	21	0	1	0	0	14.2	2.2	12.6	364.9	3.3	0.9	0
30	49	1	24	2	1	0	0	0	1	0	27	0	1	0	0	11.9	1	12.7	317.9	3.2	0.8	0
31	80	1	22	3	1	0	0	0	0	1	8	0	0	0	0	7	1.6	14.6	237.9	3.5	1	0
32	95	1	26	1	1	0	0	0	1	0	17	1	1	0	0	19	3.4	11.9	257.9	3.3	1.5	0
33	73	0	28	5	0	0	1	0	1	0	24	0	0	1	0	16.4	1.1	13.2	322.9	3.1	1.2	0
34	53	0	28	2	1	0	0	0	0	1	15	0	0	0	0	11.8	2.3	16	364.9	4.3	1.1	0
35	38	1	30	0	0	0	0	1	0	1	21	0	1	0	0	19.1	3.4	11.7	369.9	2.9	0.9	0
36	35	1	25	1	1	0	0	0	0	1	14	0	1	0	0	11.1	2.2	14.1	263.9	3.4	0.9	0
37	62	0	25	3	0	1	0	0	0	1	11	0	0	0	0	17.1	4.6	11.4	362.9	3.3	0.8	0
38	63	0	29	2	1	0	0	0	0	0	21	0	0	0	0	8.5	3.3	13.8	283.9	3.3	1.3	0
39	53	0	19	0	1	0	0	0	1	0	24	0	1	0	0	17.4	2.2	15.1	321.9	3.2	0.5	0
40	53	0	37	2	0	0	0	1	0	0	25	0	1	0	0	16.4	4.9	15.7	395.9	2.3	1.5	1
41	74	1	28	1	0	1	0	0	0	1	21	0	1	0	0	13.9	2.7	12.7	332.9	3.5	1.4	1
42	70	0	24	3	0	0	1	0	0	1	28	0	1	0	0	19.6	1.2	12.2	321.9	3.2	0.9	0
43	68	0	24	1	0	1	0	0	0	1	22	0	1	0	0	14.2	2.6	11.8	254.9	4.1	1.3	0
44	59	0	21	1	1	0	0	0	0	0	14	0	0	0	0	14.6	1.9	13.4	271.9	3.7	0.5	1
45	58	1	23	2	1	0	0	0	0	1	19	0	0	0	0	14.7	1.6	12.8	253.9	3.2	0.9	0
46	49	0	27	1	0	0	0	1	1	0	12	1	0	0	0	18.1	2.2	11.4	251.9	3.8	1.9	1
47	90	0	21	2	0	0	1	0	0	1	26	0	1	0	0	10.1	2.2	12.6	219.9	3.2	1	0
48	35	1	21	2	0	0	1	0	0	1	41	0	0	0	0	17.4	4.9	11.3	323.9	4	1.1	0
49	58	1	23	0	0	0	0	1	0	1	27	0	1	0	0	10.2	2.2	12.8	215.9	3.7	1.1	0
50	63	1	26	1	0	1	0	0	0	0	21	0	1	0	0	18.7	2	14.5	242.9	4	1.9	0
51	32	0	20	1	1	0	0	0	0	1	24	1	0	0	0	16.6	2.5	13.2	300.9	4.6	0.8	0
52	64	1	19	1	1	0	0	0	0	0	23	1	1	0	0	7.8	1.8	16.6	258.9	3.3	1.4	0
53	79	1	28	3	0	0	0	1	0	0	23	0	1	0	1	11.7	1.8	10.6	194.9	3.7	1.2	1
54	87	1	23	5	0	0	1	0	0	1	26	0	1	0	0	14.3	1.6	14.5	291.9	3	1.9	0
55	75	1	22	1	1	0	0	0	0	1	13	0	0	0	0	13.6	1.7	16.5	360.9	3.6	0.6	0
56	55	1	18	1	0	0	1	0	0	0	14	0	1	0	0	17.7	3	14.4	338.9	4.1	0.9	0
57	57	0	27	1	0	1	0	0	0	1	12	0	0	0	0	16.1	4.9	14.3	300.9	3.4	0.6	0
58	54	1	22	3	0	0	0	1	0	0	31	0	1	1	0	19.3	1.8	12.5	320.9	3.4	1.9	0
59	86	1	27	8	1	0	0	0	0	0	23	0	0	0	0	13.7	3.1	12.7	247.9	3	1	1
60	79	1	25	2	1	0	0	0	1	0	25	0	1	0	0	7.8	1.3	11.4	212.9	3.2	1.1	0
61	72	1	24	0	1	0	0	0	0	0	15	0	0	0	0	18.3	2.1	15.4	238.9	4	1	0
62	25	1	27	0	0	1	0	0	0	1	19	0	1	0	0	10.4	2.5	12.9	262.9	4.1	1	0
63	63	1	29	2	0	0	0	1	0	0	17	0	1	0	0	12.2	0.9	12.3	388.9	3.3	1.2	0
64	42	1	24	0	1	0	0	0	1	0	11	0	1	0	0	13.6	3.4	13.2	231.9	3.6	0.9	0
65	60	1	22	2	0	0	0	1	0	1	24	0	1	0	0	10.7	1.4	14.7	259.9	4.2	0.7	0
66	67	1	15	1	0	0	1	0	0	0	20	1	1	0	0	12.4	3.1	12.4	336.9	3.9	0.8	1
67	83	0	21	4	0	1	0	0	0	0	22	0	0	0	0	16.6	2.3	12.5	328.9	3.7	0.6	1
68	78	1	27	2	1	0	0	0	0	1	30	0	1	0	0	14.3	2.9	11.8	255.9	3.2	0.9	0
69	74	0	22	2	0	0	1	0	0	1	25	0	1	0	0	18.2	4.9	12.5	269.9	3.7	0.7	1
70	32	0	24	0	0	0	0	1	0	0	22	1	1	0	0	19.1	2.2	12.7	235.9	2.7	0.6	0
71	55	1	26	1	0	1	0	0	0	1	15	0	0	0	0	16.2	3.3	11.8	377.9	3.3	0.8	0
72	55	1	20	1	0	1	0	0	0	1	19	0	0	0	0	12.5	3.4	14.7	228.9	4.3	1	0
73	73	0	30	4	0	0	1	0	0	1	31	0	0	1	0	19.9	1.4	14	289.9	3	1.1	0
74	48	1	29	3	1	0	0	0	0	1	21	0	1	0	0	12.9	2.9	17.4	289.9	3	1	0
75	45	1	43	1	0	0	0	1	0	1	29	1	0	1	0	19.7	0.7	13	294.9	3.1	1.6	1
76	65	1	24	3	1	0	0	0	0	1	22	0	0	0	0	10.4	1.1	16.2	275.9	3.7	1.8	0
77	88	0	19	1	0	0	1	0	1	0	29	1	0	0	0	12.4	2.4	12.4	230.9	3.3	0.8	0
78	72	1	27	2	1	0	0	0	0	0	12	0	0	0	0	12.2	2.3	15.8	343.9	4.1	1	0
79	76	1	20	7	0	0	0	1	0	0	24	0	1	0	0	19.2	1.6	12	364.9	2.4	1.5	1
80	92	1	22	3	0	0	1	0	0	0	21	0	0	0	0	18.1	1	12.3	280.9	3.7	1.9	0
81	51	1	16	1	1	0	0	0	0	1	22	0	0	0	0	15.5	1.2	13.7	260.9	3.5	0.7	0
82	51	1	23	2	1	0	0	0	0	0	18	0	0	0	0	15.5	1	13.1	265.9	3.1	0.9	0
83	59	0	29	1	1	0	0	0	0	0	20	1	0	0	0	9.2	2.5	12.4	391.9	4.2	0.5	0
84	56	1	22	0	0	0	1	0	1	0	22	0	0	0	0	12.7	2.5	12.1	272.9	3.3	1.2	0
85	22	0	15	0	1	0	0	0	0	1	18	0	0	0	0	17.6	0.9	12.7	339.9	3.5	0.4	0
86	71	0	23	4	1	0	0	0	0	1	16	0	1	0	0	15.5	2	13	332.9	3.8	1.2	1
87	54	1	22	1	1	0	0	0	0	0	9	0	0	0	0	15.7	4.9	14.6	398.9	2.7	1	0
88	72	0	20	1	1	0	0	0	1	0	30	1	1	0	0	12.7	1.7	11.3	249.9	3.4	0.6	0
89	55	0	20	2	0	0	1	0	0	1	18	1	1	0	0	10.9	1.6	17.3	311.9	3.5	0.4	0
90	79	0	21	1	0	0	0	1	0	0	17	0	0	0	0	19.8	4.9	12.4	198.9	3	1.1	0
91	77	0	31	3	0	0	1	0	0	0	25	1	1	0	0	19	0.7	12	306.9	3.2	1.2	1
92	63	1	20	2	0	0	0	1	0	0	30	0	0	0	0	19.1	1.8	13.9	229.9	2.4	1.9	1
93	74	1	24	3	0	0	1	0	1	0	29	0	1	1	0	19.5	3.8	14.1	383.9	3.1	1.8	1
94	82	1	21	1	0	0	1	0	0	1	10	0	0	0	0	15.5	4	14	331.9	3.6	1.2	0
95	72	0	24	5	0	1	0	0	0	1	17	0	0	0	0	16.1	3.2	11.5	269.9	4.1	1.1	0
96	73	1	25	2	1	0	0	0	0	1	22	0	0	0	0	15.1	2.2	13.7	258.9	3.9	1.6	1
97	68	1	22	2	1	0	0	0	0	0	20	0	1	0	0	17.5	2.1	12.4	368.9	3.6	0.9	0
98	50	0	24	1	1	0	0	0	0	0	25	0	0	0	0	9.6	3.9	12	308.9	3.3	0.8	0
99	69	0	21	0	0	1	0	0	0	1	18	0	1	0	0	7	1	13.8	257.9	2.9	0.7	0
100	66	1	21	5	0	1	0	0	0	1	17	0	1	0	0	19	0.6	12.7	236.9	3.4	1.9	0
101	66	0	23	1	0	1	0	0	0	1	14	0	1	0	0	11.9	0.8	11.6	282.9	3.5	0.9	0
102	48	1	25	1	1	0	0	0	1	0	23	0	0	0	0	14.5	1.9	14.3	297.9	3.1	1.3	0
103	71	1	24	3	0	0	1	0	0	1	15	0	0	0	0	12.6	3	12.6	373.9	3.6	1.1	0
104	85	1	21	0	0	0	1	0	0	1	34	0	0	1	0	16.2	1.4	12.1	362.9	3.3	1.8	0
105	36	0	20	0	1	0	0	0	0	1	19	0	0	0	0	13.9	3.4	13.6	309.9	3.1	0.7	0
106	48	1	22	0	1	0	0	0	0	0	15	0	0	0	0	18.8	2.2	17	194.9	4	0.9	0
107	60	1	25	1	1	0	0	0	0	1	22	0	0	0	0	12.4	1.8	13.8	288.9	3.5	0.8	0
108	42	1	21	1	0	1	0	0	0	1	8	0	0	0	0	12.4	1.9	11.1	360.9	3.7	1.9	1
109	50	1	21	1	1	0	0	0	1	0	12	0	1	0	0	10.8	1.6	13.5	282.9	3.8	1	0
110	90	1	20	2	1	0	0	0	0	1	22	0	1	0	0	15.4	1.7	14.6	271.9	4.2	1	0
111	60	1	25	2	1	0	0	0	0	1	23	0	1	0	0	19.8	2.2	12.2	203.9	2.7	1.4	0
112	69	1	26	0	1	0	0	0	0	0	17	0	0	0	0	11.4	1.5	14.4	224.9	3.9	1.1	0
113	56	1	26	1	1	0	0	0	0	1	22	1	0	0	0	19.4	2.5	14.8	328.9	3.3	0.8	0
114	59	0	25	2	1	0	0	0	0	1	27	0	0	0	0	9.7	2.8	14.8	201.9	3.2	0.7	0
115	84	1	26	0	1	0	0	0	0	1	28	0	1	0	0	18.5	1.4	15.2	328.9	3.2	1.4	1
116	45	1	19	1	1	0	0	0	0	1	19	0	0	0	0	18.1	2.5	13.4	344.9	4.4	1	0
117	82	0	23	5	0	0	1	0	1	0	15	0	0	0	0	17.2	2.4	11.5	318.9	3.4	1	0
118	83	1	26	0	0	0	0	1	0	1	15	0	0	0	0	15.7	2.7	13.3	262.9	2.9	1.9	0
119	58	1	21	1	0	0	0	1	0	0	30	1	1	0	0	6.5	1.3	12.1	204.9	2.7	0.9	1
120	47	0	19	2	1	0	0	0	0	1	32	0	1	0	0	12.5	0.6	13.4	264.9	4	1	0
121	58	1	24	1	1	0	0	0	1	0	19	0	1	0	0	16.8	2.3	14.3	274.9	3.7	0.8	0
122	75	1	22	1	1	0	0	0	1	0	23	0	1	0	0	11.4	3.7	15.6	214.9	4.6	1.1	0
123	57	0	19	1	1	0	0	0	0	1	20	0	0	0	0	16.7	1.7	12.8	227.9	3.7	0.5	0
124	69	1	23	4	0	0	0	1	0	0	27	0	1	0	0	19	3.9	12.1	392.9	3.2	1.3	1
125	48	1	33	1	0	0	1	0	1	0	20	0	1	1	0	12.7	1.9	15.9	263.9	3	0.9	0
126	66	1	22	2	1	0	0	0	0	1	24	0	1	0	0	16.4	3.7	15.1	359.9	3.6	0.9	0
127	41	0	21	0	0	0	0	1	0	0	13	0	0	0	0	9.8	1.8	14.4	300.9	3.2	0.6	0
128	59	1	23	1	1	0	0	0	1	0	24	0	0	0	0	9.2	1.8	14.1	372.9	3.6	0.7	0
129	72	0	21	3	1	0	0	0	0	0	13	0	0	0	0	15.2	1.8	13.7	189.9	3.4	0.9	1
130	46	1	22	2	0	1	0	0	0	1	36	0	1	0	0	11.3	2.2	13	216.9	3.7	0.9	1
131	82	0	18	2	1	0	0	0	0	0	17	0	0	0	0	12.5	0.7	14	264.9	4.3	1.2	1
132	48	0	29	1	1	0	0	0	0	1	12	0	0	0	0	16.9	4.8	13.8	391.9	2.9	0.6	0
133	77	1	20	3	0	0	0	1	0	0	38	0	1	1	0	19.9	3.1	11.5	219.9	3	1.9	1
134	67	0	21	4	0	1	0	0	0	1	21	0	0	0	0	17.9	1.3	13	332.9	3.1	0.6	0
135	24	1	21	0	1	0	0	0	0	1	16	0	0	0	0	13.3	4.9	13.9	299.9	4	0.8	0
136	60	0	29	1	1	0	0	0	1	0	22	0	1	0	0	17.4	1.8	14.3	265.9	3.4	1	1
137	92	1	18	0	0	0	1	0	1	0	27	0	0	0	0	14.3	0.8	12.7	238.9	4.7	1.3	0
138	63	0	35	1	0	0	0	1	0	1	14	1	1	0	0	11.7	1.6	15.9	388.9	2.9	1.1	0
139	56	0	25	0	0	1	0	0	0	1	28	0	1	0	0	11.5	1.5	14.8	182.9	3.5	0.6	0
140	57	1	24	2	1	0	0	0	1	0	26	0	1	0	1	17.4	1	11.2	291.9	4.1	0.8	1
141	80	1	23	2	1	0	0	0	0	0	22	0	1	0	0	19.2	3.7	13.5	364.9	3.2	1.8	0
142	44	1	17	0	1	0	0	0	1	0	22	1	1	0	0	18.9	2.2	12.2	309.9	3.4	0.9	0
143	78	1	19	1	1	0	0	0	1	0	28	0	1	0	0	17.6	0.8	14	325.9	2.9	0.9	0
144	45	1	22	3	1	0	0	0	0	1	15	0	0	0	0	9.8	2.9	13.6	253.9	3.6	0.7	0
145	59	1	23	5	0	0	1	0	1	0	15	0	1	0	0	19	1.7	15.7	308.9	2.8	1.8	1
146	36	0	35	0	0	0	1	0	1	0	21	0	1	0	0	17.9	4.9	13.1	286.9	3.5	1.2	0
147	53	1	20	3	0	0	0	1	0	0	27	1	1	0	0	14.8	2.5	13.1	346.9	2.3	1.7	1
148	31	1	30	0	1	0	0	0	0	1	22	0	1	0	0	11.4	3.4	16.6	280.9	3.9	0.7	0
149	65	0	27	2	1	0	0	0	0	1	22	0	0	0	0	18.3	0.9	14	376.9	4.1	0.9	1
150	52	1	27	1	0	1	0	0	0	1	32	0	0	0	0	12.2	2	15.8	229.9	3.5	1.9	0
151	79	0	26	3	0	0	0	1	0	1	20	0	1	0	0	19	2	15.5	255.9	3.5	1.7	0
152	63	0	24	0	1	0	0	0	0	0	9	0	0	0	0	18	1.8	15	229.9	2.7	1.7	0
153	45	1	27	1	0	1	0	0	0	1	6	0	0	0	0	15.6	2.7	12.7	382.9	3.3	0.8	0
154	44	1	46	1	1	0	0	0	0	0	21	0	0	0	0	11.7	1.6	15.7	240.9	2.4	1.2	0
155	61	1	27	3	0	1	0	0	0	1	13	0	0	0	0	16	1.9	14.8	258.9	3.5	1.5	0
156	59	0	20	1	1	0	0	0	0	1	16	0	0	0	0	6.4	0.6	11.9	206.9	3.7	0.5	1
157	68	1	26	1	1	0	0	0	0	0	14	0	0	0	0	14.5	2.7	15.3	263.9	3.5	1	0
158	64	0	24	0	1	0	0	0	0	1	15	0	0	0	0	10	1.1	13	251.9	3.6	0.6	0
159	23	0	22	0	1	0	0	0	1	0	25	0	1	0	0	18.9	4.3	11.8	385.9	3.3	1.4	1
160	77	1	23	1	0	1	0	0	0	0	33	0	1	0	0	14.3	1.4	13.3	248.9	2.8	1.8	0
161	42	0	24	1	0	1	0	0	0	0	16	0	0	0	0	11.2	3.1	12.8	216.9	3.9	0.6	0
162	61	1	26	3	0	1	0	0	0	1	10	1	1	0	0	14.8	0.8	13.1	350.9	4.4	0.5	0
163	51	1	24	2	1	0	0	0	0	1	16	0	0	0	0	15.3	1.9	15.3	363.9	3	0.8	0
164	48	1	19	1	0	0	0	1	0	1	11	0	1	0	0	10.5	1.7	11.9	293.9	3.3	1	0
165	57	0	29	1	1	0	0	0	0	0	32	0	0	0	0	13.4	2.5	15.7	335.9	3.7	0.9	0
166	60	1	22	0	1	0	0	0	0	0	19	0	1	0	0	13.9	3.2	13.3	231.9	3	1	0
167	82	0	21	2	0	0	1	0	0	1	26	0	1	0	0	11.3	2.5	11.8	370.9	3.4	0.6	0
168	37	1	27	2	0	0	0	1	0	1	18	0	0	1	0	19.6	4.9	12.8	298.9	4.2	1	0
169	26	0	34	0	0	0	0	1	0	1	8	0	1	0	0	18.7	4	12.6	359.9	3.8	0.5	0
170	80	0	24	0	0	1	0	0	0	1	10	0	0	0	0	10.4	2.4	11.8	393.9	4.1	0.9	0
171	65	1	25	2	1	0	0	0	0	1	14	1	0	0	0	17.7	3.2	15.5	352.9	4.2	0.9	0
172	30	0	24	1	0	0	0	1	1	0	20	0	1	1	0	13.1	1.4	12.6	248.9	2.8	1.2	1
173	75	1	23	1	0	1	0	0	0	1	8	0	0	0	0	10.7	1.4	11.7	195.9	3.6	1.4	0
174	43	0	25	1	1	0	0	0	0	1	23	0	1	0	0	18.7	1.3	11.2	398.9	3.8	0.6	0
175	65	1	30	3	1	0	0	0	0	1	14	0	0	0	0	14.5	3.7	15.9	233.9	4.4	1.7	0
176	42	1	27	0	1	0	0	0	0	0	19	0	1	0	0	15.9	4.9	15.9	346.9	3.2	0.9	0
177	56	1	22	0	1	0	0	0	0	1	22	0	1	0	0	10.6	2.8	14.9	246.9	3.6	0.7	0
178	26	1	42	4	0	1	0	0	0	1	12	0	0	0	0	17.9	4.4	13	294.9	4	1.4	0
179	88	1	28	2	0	1	0	0	1	0	13	0	0	0	0	12.6	2.2	14.5	252.9	3.8	1	0
180	62	0	20	3	1	0	0	0	0	0	14	0	0	0	0	10.2	1.6	13.4	220.9	3.8	0.8	1
181	56	1	24	1	1	0	0	0	0	1	8	0	1	0	0	14.9	0.8	14.5	216.9	3.3	0.8	0
182	23	1	29	0	1	0	0	0	0	1	11	0	0	0	0	9.1	3.3	14.9	242.9	3.2	0.9	0
183	66	0	28	3	0	0	0	1	0	0	17	0	1	0	0	10.3	1.8	11.8	236.9	4.1	1.5	0
184	89	1	21	0	0	0	1	0	0	1	17	0	1	0	0	17.3	3.7	12	207.9	3.6	1.1	0
185	61	1	22	0	1	0	0	0	0	0	13	0	0	0	0	11.2	2.2	15.7	375.9	3.7	1	0
186	53	0	25	1	1	0	0	0	0	1	23	0	0	0	0	14.6	4.3	12.6	327.9	2.7	1	0
187	86	1	20	4	1	0	0	0	1	0	38	0	1	0	0	12.8	1.1	12.7	229.9	3.7	1.8	0
188	66	0	20	4	0	0	1	0	0	0	26	0	0	0	0	11.9	1.3	14	305.9	3.1	0.6	1
189	94	1	26	3	0	0	1	0	0	1	27	0	1	0	0	8.5	3	13.4	232.9	3.2	1.1	0
190	71	0	25	2	1	0	0	0	1	0	24	0	1	0	0	18.3	3.4	13.6	341.9	3.3	0.8	0
191	47	1	27	1	1	0	0	0	1	0	23	0	1	0	0	19	2.5	15.2	239.9	5.6	1.4	0
192	66	0	27	2	1	0	0	0	0	1	32	0	1	0	0	18.3	4.5	13.1	205.9	3.5	0.9	0
193	58	0	29	2	1	0	0	0	0	1	24	0	1	0	0	16.5	1.4	10.6	195.9	3.1	0.5	1
194	34	1	34	0	1	0	0	0	1	0	20	0	1	0	0	18.3	2	15.1	301.9	3.7	1.5	0
195	66	1	30	4	1	0	0	0	1	0	13	0	1	0	0	14.3	4.9	16.5	239.9	4.4	0.7	0
196	73	1	26	3	0	1	0	0	0	1	25	0	0	0	0	10.9	1.2	11	253.9	2.2	1.1	0
197	80	1	18	2	1	0	0	0	0	0	31	1	1	0	0	12.8	1.1	12.6	363.9	2.8	1.1	0
198	28	1	24	0	1	0	0	0	1	0	5	0	0	0	0	14.5	0.9	13.6	241.9	3.3	0.6	0
199	70	0	29	1	0	1	0	0	0	1	16	0	0	0	0	18.1	2.8	13.8	285.9	3.7	1	0
200	20	1	31	0	1	0	0	0	0	1	9	0	0	0	0	7.7	1.1	13.7	315.9	3.5	0.9	0
201	30	0	30	0	0	0	0	1	1	0	24	0	0	0	0	17	1.9	12	232.9	4.1	0.6	0
202	95	0	20	0	0	0	0	1	0	1	33	0	1	0	0	19.2	4.9	14.4	325.9	3.2	0.9	1
203	32	1	24	0	1	0	0	0	0	0	10	0	0	0	0	19	4.4	16.6	339.9	4.6	1	0
204	81	1	26	3	0	0	0	1	0	0	15	1	1	0	0	15	1.5	11.6	275.9	3.5	1.5	0
205	45	1	26	2	0	0	1	0	0	1	13	0	1	1	0	6.3	0.6	12.6	267.9	5.9	1	0
206	76	0	24	2	0	1	0	0	0	0	22	0	0	0	0	16.2	0.7	12.2	256.9	2.9	1.9	1
207	71	0	21	1	0	0	1	0	0	0	7	0	1	0	0	14.1	2.8	12.2	204.9	3.7	0.7	0
208	62	1	29	2	0	1	0	0	0	0	16	0	0	1	0	16.2	2.8	15.2	256.9	3	1.9	1
209	65	0	19	1	1	0	0	0	1	0	26	0	1	0	0	13.7	1.2	12.6	277.9	4.1	0.5	0
210	62	1	29	3	1	0	0	0	0	1	12	0	0	0	0	12.6	3.5	12.3	229.9	3.3	0.9	0
211	63	1	20	1	0	0	0	1	0	1	17	0	1	0	0	19.1	2.4	12.8	335.9	3.4	1	1
212	51	1	20	1	1	0	0	0	0	1	29	0	1	0	0	19.9	4.9	11.8	335.9	4	0.9	0
213	74	1	25	0	1	0	0	0	0	1	9	0	0	0	0	19.3	4.2	14.8	367.9	3.6	1.4	0
214	58	1	25	5	0	0	1	0	0	1	27	0	0	1	0	18.1	1.9	10.8	231.9	3.4	1	1
215	54	1	27	0	1	0	0	0	1	0	19	0	0	0	0	10.7	0.7	15.7	293.9	3.9	0.8	0
216	62	1	24	1	0	1	0	0	0	1	23	0	0	0	0	15	1.8	11.6	207.9	3.9	0.7	0
217	44	1	26	1	1	0	0	0	0	0	13	0	0	0	0	16.6	2.1	17.4	393.9	4.5	0.8	1
218	82	0	24	2	1	0	0	0	0	0	22	0	1	0	0	19.4	1.6	13	202.9	3.9	0.9	0
219	72	0	37	1	1	0	0	0	0	1	23	0	0	0	0	19.3	2.7	13.1	247.9	4.6	1	0
220	59	1	25	0	0	1	0	0	0	1	21	0	0	0	0	12.7	4.1	14	199.9	3.6	1.3	0
221	65	1	25	5	0	0	1	0	1	0	25	0	1	0	0	17.2	3.2	11.6	363.9	3.5	1	1
222	23	0	24	1	1	0	0	0	0	1	18	0	0	0	0	16.7	3	13.9	366.9	3.6	0.7	0
223	59	1	23	1	0	1	0	0	0	1	11	0	1	0	0	12.8	2.2	14.2	213.9	3.4	1	0
224	48	1	28	2	0	1	0	0	0	1	21	0	0	0	0	9.6	1.9	14.4	283.9	2.7	0.8	0
225	43	0	25	2	1	0	0	0	0	0	6	0	0	0	0	15.4	1	11.9	220.9	4	0.8	0
226	46	1	22	0	1	0	0	0	0	1	19	0	0	0	0	13.5	2.1	14.9	219.9	4.4	0.8	0
227	36	1	26	0	1	0	0	0	0	1	16	0	0	0	0	15.7	4.9	13.7	367.9	3.4	1.5	0
228	53	1	24	1	1	0	0	0	0	0	25	1	0	0	0	8.8	4.9	11.9	319.9	3.4	0.7	0
229	75	0	31	4	1	0	0	0	0	0	15	0	0	1	0	17.8	2.3	14	202.9	4	1.5	0
230	70	1	26	2	0	1	0	0	0	1	25	0	1	0	0	13.5	3.8	13.2	297.9	3.1	1.3	0
231	72	0	36	1	1	0	0	0	1	0	27	1	1	0	0	17.9	2	12.4	227.9	3.4	0.6	1
232	75	0	24	0	1	0	0	0	0	1	26	0	1	0	0	19	1	12.6	181.9	4.2	0.7	0
233	69	0	30	2	0	1	0	0	0	1	24	0	1	0	0	13	3.9	11.3	344.9	3.4	1.1	0
234	62	0	26	2	0	0	0	1	0	1	28	1	1	0	0	18.8	1.3	13.8	259.9	3	1.8	1
235	46	1	14	2	0	0	0	1	0	0	31	1	1	0	0	17.8	4.9	12.2	371.9	2.7	0.6	1
236	65	1	21	4	1	0	0	0	0	0	36	0	1	0	0	10.4	2.2	11.8	238.9	3.6	0.8	1
237	80	1	20	0	0	0	1	0	1	0	22	0	0	0	0	11.8	1.9	12.1	237.9	3.7	1.3	0
238	85	1	13	9	0	0	1	0	0	1	20	1	1	0	0	18.1	1.2	11.6	248.9	3.9	0.8	0
239	64	1	25	0	0	1	0	0	0	1	17	0	1	0	0	10.5	2.1	13	245.9	3.9	1.3	0
240	88	1	22	1	0	0	0	1	0	0	20	1	1	0	0	13.5	2.3	12.2	278.9	3.1	0.9	0
241	90	0	26	4	0	0	1	0	0	0	28	1	1	1	0	18.4	1.6	10.8	216.9	3.2	1.9	1
242	56	1	18	2	0	0	0	1	0	1	13	0	1	0	0	8.6	0.8	12.8	336.9	3.9	0.7	1
243	73	1	19	3	0	1	0	0	1	0	13	0	1	0	0	10.8	1.4	16.3	398.9	3.6	1.4	0
244	44	0	22	3	1	0	0	0	0	0	32	0	1	0	0	12.9	4.9	13.5	286.9	2.4	1.1	1
245	75	1	28	2	0	1	0	0	0	1	36	0	1	1	0	14.7	1.1	11.6	317.9	2.7	1.9	1
246	73	1	29	1	0	0	1	0	0	0	32	0	0	1	0	8.2	3.1	16.5	307.9	2.5	1.1	1
247	38	1	39	0	1	0	0	0	0	1	17	0	0	0	0	13.3	2.5	14.8	338.9	3.2	0.8	0
248	20	1	19	0	1	0	0	0	0	1	18	0	0	1	0	17.6	1.4	11.4	278.9	4.2	0.8	0
249	81	1	24	0	1	0	0	0	1	0	27	0	1	0	0	15.1	0.9	12.2	331.9	4.2	1.1	0
250	63	0	28	0	1	0	0	0	0	1	23	0	1	0	0	11.4	3	13.9	263.9	4	0.5	0
251	63	1	24	1	0	1	0	0	0	1	13	0	0	0	0	15.6	2.2	16.3	349.9	3.5	1.4	0
252	59	1	24	0	0	0	1	0	0	1	22	0	1	0	0	18.3	4.9	13.6	238.9	4.4	1	0
253	63	1	22	1	0	0	0	1	0	1	19	0	0	0	0	14.8	3.5	11.5	380.9	3.6	0.7	0
254	61	1	23	3	0	1	0	0	0	1	14	0	0	0	0	12.6	2.1	15.4	280.9	3.6	0.9	0
255	57	1	23	1	0	0	0	1	0	1	23	0	0	0	0	11.1	3.2	12.7	240.9	4	0.9	0
256	58	1	29	1	0	0	0	1	0	1	18	0	1	0	0	17.6	2.8	17.2	300.9	3.6	0.8	1
257	69	1	25	2	0	0	0	1	0	0	24	0	1	0	0	19.7	1	12	386.9	3	1.9	1
258	84	0	21	1	1	0	0	0	0	0	24	0	1	0	0	9.8	1	15.9	251.9	3.5	1	0
259	57	0	23	0	0	1	0	0	0	1	22	0	0	0	0	18.7	3.6	12.8	288.9	3.4	0.8	0
260	63	1	35	3	0	0	0	1	0	1	21	0	0	0	0	11.7	2.8	12.7	243.9	4.6	1.8	0
261	69	0	30	1	0	0	0	1	0	1	19	0	1	0	0	12.5	1.6	11.9	391.9	3.4	0.7	0
262	76	1	20	1	0	0	0	1	0	1	14	0	1	0	0	9	1.7	12.7	242.9	3.7	0.9	0
263	22	0	22	0	0	0	1	0	0	0	13	0	1	0	0	15.7	1.7	13.4	387.9	3.3	0.8	0
264	53	0	22	1	1	0	0	0	0	1	18	0	0	0	0	10.5	1.6	14.7	369.9	3.6	0.6	0
265	49	1	22	1	1	0	0	0	0	1	21	0	0	0	0	19.4	1.3	13.4	221.9	3	0.7	1
266	45	0	20	0	1	0	0	0	0	1	25	0	1	0	0	17.5	2.6	13.5	248.9	3.8	0.6	0
267	42	1	28	1	1	0	0	0	0	0	19	0	0	0	0	10.8	2.2	13.5	199.9	3.4	0.8	0
268	69	1	26	1	0	1	0	0	0	0	21	1	1	0	0	14.8	1.7	11	202.9	3.6	1.7	0
269	59	1	34	1	1	0	0	0	1	0	23	0	1	0	0	16.7	1.9	16.1	245.9	3.7	1.3	0
270	43	1	25	1	0	1	0	0	0	0	3	0	0	0	0	12.9	3.7	14.6	316.9	3.8	1.1	0
271	46	0	18	1	1	0	0	0	0	1	22	0	0	0	0	16.9	4.9	12.3	264.9	4.6	0.6	0
272	89	1	18	0	0	1	0	0	1	0	21	0	1	0	0	15.4	1.2	14.2	321.9	4	1.7	1
273	50	0	25	0	1	0	0	0	0	1	25	0	0	0	0	11.9	2.6	12.7	289.9	4.1	0.7	0
274	52	1	33	1	1	0	0	0	1	0	27	0	1	1	0	19.5	2.6	12.6	224.9	3.3	1.9	1
275	41	1	22	1	0	1	0	0	0	1	8	0	1	0	0	11.6	3.8	14.5	293.9	5.6	1.3	0
276	80	0	29	3	0	0	1	0	0	1	22	0	0	0	0	14.4	1.1	12.6	285.9	4.3	1	1
277	39	0	29	0	1	0	0	0	0	1	23	0	0	0	0	16.4	3.6	12.2	247.9	4	0.9	0
278	95	0	28	7	0	1	0	0	0	0	26	0	1	0	0	14.3	1.4	11.6	236.9	3.4	1.7	1
279	58	1	23	0	1	0	0	0	0	0	20	0	0	0	0	14	1.7	12.9	359.9	3.9	0.7	0
280	43	1	28	1	1	0	0	0	0	0	29	0	0	0	0	13.6	2.3	13.3	222.9	2.6	1	1
281	63	0	23	2	1	0	0	0	0	1	28	0	0	0	0	12.4	3.8	12.5	391.9	3.5	0.7	0
282	68	1	23	0	0	0	0	1	1	0	29	1	1	0	0	17.9	0.9	14.4	264.9	3.4	1.9	0
283	59	0	23	3	1	0	0	0	0	0	17	0	0	0	0	18.5	3.8	12.2	270.9	4.2	1.4	0
284	68	1	31	1	0	1	0	0	0	1	16	0	1	0	0	14.2	1.1	12.1	219.9	3.1	1.2	0
285	64	0	36	5	0	1	0	0	0	1	21	0	0	1	0	16.1	2.3	11	220.9	3	1.1	0
286	51	1	20	1	0	0	1	0	0	0	17	1	1	0	0	10.7	1.8	16.2	342.9	2.6	1	1
287	41	1	35	1	1	0	0	0	1	0	8	0	1	0	0	16.8	2.9	16.9	324.9	4.3	0.9	0
288	39	0	24	1	1	0	0	0	0	0	6	0	0	0	0	10.1	4.6	14.3	310.9	3.8	0.5	0
289	76	1	23	3	0	0	1	0	0	0	25	1	1	0	0	18.6	1.9	12.2	306.9	2.9	1.7	1
290	64	1	22	0	1	0	0	0	1	0	23	0	1	0	0	16.2	0.8	14.4	231.9	3.8	0.9	0
291	50	0	26	1	1	0	0	0	0	1	18	0	0	0	0	19.9	1.9	16.1	304.9	4.4	0.5	0
292	62	0	26	2	1	0	0	0	1	0	24	0	1	0	0	18	4.5	14.7	373.9	3.6	0.5	0
293	62	1	27	2	1	0	0	0	0	1	17	0	0	0	0	19	2.7	12	295.9	3.4	0.8	0
294	40	1	20	2	0	0	0	1	0	1	10	0	1	0	0	17	2.4	11.2	231.9	3.2	1.7	1
295	70	0	22	4	1	0	0	0	0	0	15	0	0	1	0	9.3	1.4	11.3	374.9	4.5	0.9	0
296	35	1	17	3	1	0	0	0	0	0	24	0	1	0	0	14.6	2	13.6	351.9	3.5	0.7	1
297	50	1	16	4	0	0	0	1	1	0	15	0	1	0	0	17.7	3.3	13.4	394.9	4.2	0.5	0
298	74	1	35	4	0	1	0	0	0	1	18	0	1	0	0	12.8	0.9	12.7	384.9	2.9	1.1	0
299	58	1	30	3	0	0	1	0	0	0	18	0	0	0	0	19.4	1.7	13	293.9	2.6	1.9	1
300	46	1	23	1	1	0	0	0	0	0	16	0	0	0	0	9.2	1.4	13.2	351.9	3.4	0.7	0
301	88	0	20	1	0	0	1	0	1	0	23	0	1	0	0	9.5	1.3	10.9	314.9	3.5	0.9	0
302	63	1	17	3	0	0	0	1	0	1	13	0	1	0	0	13.2	0.6	11.9	182.9	2.9	0.7	1
303	68	1	30	3	0	0	1	0	0	0	12	0	1	0	0	19.4	0.8	14.7	193.9	3.7	1.9	1
304	27	0	22	1	1	0	0	0	0	1	21	0	1	0	0	14.5	4.8	13.4	390.9	3.4	0.7	0
305	55	0	34	2	1	0	0	0	1	0	28	0	1	0	0	16	3.1	14.9	375.9	3.1	0.7	0
306	71	0	23	1	0	0	0	1	1	0	19	0	0	0	0	17.6	2.1	14.9	377.9	3.2	0.4	0
307	85	1	23	1	1	0	0	0	0	1	17	0	1	0	0	14.1	0.9	14	387.9	3.6	0.8	1
308	64	0	20	1	1	0	0	0	0	1	26	0	0	0	0	9.9	1.6	14.5	208.9	3.1	1	0
309	66	0	20	6	1	0	0	0	0	0	26	0	1	0	0	14.4	2.4	12.6	240.9	3.2	0.5	1
310	73	1	20	4	0	0	0	1	0	1	18	0	0	0	0	7.4	0.9	11	262.9	2.9	0.8	1
311	75	0	23	1	0	0	1	0	0	1	18	0	0	0	0	13.3	2.2	13.7	193.9	3.1	1	0
312	60	1	24	0	0	1	0	0	0	1	10	0	1	0	0	10	2.6	11.4	327.9	3.3	0.9	0
313	64	1	18	3	0	0	0	1	0	1	27	0	1	1	0	10.5	4.9	15.3	230.9	2.9	1	0
314	95	1	24	2	1	0	0	0	0	0	28	0	1	0	0	10.4	1.4	13.3	362.9	2.7	0.9	0
315	59	1	16	0	1	0	0	0	1	0	25	0	1	0	0	14.1	2.2	11.1	253.9	2.4	0.8	0
316	67	1	26	3	0	0	0	1	0	0	29	1	1	0	0	19.9	3.7	15	251.9	3.2	1.8	0
317	53	1	20	1	1	0	0	0	1	0	16	0	0	0	0	16.3	2.9	16.4	378.9	4.6	0.9	0
318	68	1	26	1	0	0	0	1	0	0	14	0	1	0	0	18.9	2.2	13.5	335.9	3.5	1	0
319	76	1	25	1	0	0	1	0	0	0	10	0	0	0	0	14.4	1.5	11.9	296.9	2.7	1.2	0
320	70	0	24	3	1	0	0	0	0	1	20	0	1	0	0	11.9	2.7	12.7	391.9	4.6	0.5	1
321	59	1	19	2	0	0	0	1	0	0	18	1	1	0	0	10.6	1.9	16.7	278.9	3.8	0.7	0
322	79	1	17	8	0	0	1	0	0	0	27	0	1	0	0	18.7	2.6	12.1	277.9	3	0.8	1
323	59	0	16	2	0	0	1	0	0	1	25	0	1	0	0	15.8	1.3	11.9	175.9	5.7	0.7	0
324	79	1	23	1	1	0	0	0	0	1	29	0	0	0	0	10	3	14.4	272.9	3.5	1.1	0
325	35	0	17	2	1	0	0	0	0	1	23	0	0	0	0	9.8	0.3	12.3	347.9	4.1	0.3	1
326	26	1	26	0	1	0	0	0	0	1	21	0	0	0	0	17.9	3.5	16.5	393.9	3.7	1	0
327	79	1	28	1	0	0	1	0	0	0	16	0	0	0	0	7.1	1.5	13	248.9	3.8	1	0
328	53	0	21	1	1	0	0	0	0	1	26	1	1	0	0	14.6	1.6	12.6	239.9	3.9	0.7	0
329	88	1	22	2	0	1	0	0	0	1	10	0	1	0	0	16.7	1.9	11.3	392.9	3	1.7	0
330	72	0	23	1	0	1	0	0	0	1	27	0	1	1	0	12.9	2.4	11	253.9	3.3	0.5	0
331	63	1	22	1	1	0	0	0	0	1	19	0	1	0	0	12.7	0.9	13.3	268.9	2.4	0.7	0
332	55	1	26	3	1	0	0	0	0	0	25	0	0	0	0	13.7	1.2	16	379.9	3.4	1	0
333	61	1	22	4	1	0	0	0	0	1	19	0	0	0	0	19.7	1.5	12.1	184.9	3.6	1.2	1
334	55	1	32	5	0	1	0	0	0	1	13	0	0	0	0	17.4	2.9	16.4	211.9	3.5	1.1	0
335	78	1	24	1	1	0	0	0	0	1	11	1	0	0	0	9.4	1.7	14.9	244.9	3.9	1.5	0
336	87	1	21	2	0	0	1	0	0	1	14	0	0	0	0	13.4	1.9	13.7	292.9	2.8	1.5	0
337	53	1	32	2	1	0	0	0	0	1	12	0	0	0	0	15.6	3.8	14.8	318.9	3	1.1	0
338	61	0	19	3	0	0	0	1	0	1	27	1	1	1	0	18.7	4.9	11.4	293.9	3.3	1.9	1
339	75	0	19	2	0	0	1	0	0	0	18	0	0	0	0	17.7	1.8	15.2	290.9	3.2	0.5	1
340	84	0	21	2	0	1	0	0	0	0	13	0	0	0	0	19.2	2.8	13.8	342.9	3.2	1.5	1
341	73	1	25	2	1	0	0	0	1	0	24	0	0	0	0	16.1	1.5	14.7	324.9	3.8	1	0
342	41	1	29	2	0	0	0	1	0	0	17	0	1	0	0	6.1	0.4	11.1	201.9	3.4	1.4	1
343	70	1	30	3	0	0	0	1	0	1	20	0	0	0	0	17.7	2.8	13	323.9	3.9	1.1	1
344	57	0	30	1	0	1	0	0	0	1	13	0	0	0	0	15.1	3.5	15.1	255.9	3.1	0.6	0
345	40	1	32	1	1	0	0	0	0	0	32	1	1	1	0	17.7	1.8	15.6	347.9	2.7	1.9	1
346	42	1	25	1	1	0	0	0	0	0	11	0	0	0	0	11.5	2.2	13.6	289.9	3	0.9	0
347	58	0	26	1	1	0	0	0	0	1	20	0	0	0	0	11.9	2.6	12.9	197.9	3.5	0.6	0
348	74	0	22	1	1	0	0	0	0	1	29	0	0	0	0	19.1	2.9	14.7	183.9	3.6	0.8	0
349	69	0	22	0	0	1	0	0	0	0	5	0	0	0	0	18.9	4.9	13.3	362.9	2.9	0.9	0
350	37	1	15	1	1	0	0	0	0	0	8	0	0	0	0	9.4	1.8	14.3	188.9	3.7	1.7	0
351	52	1	28	0	0	1	0	0	0	1	20	0	1	0	0	11	1.6	12.4	348.9	4.4	1	0
352	90	0	25	3	1	0	0	0	1	0	32	0	1	0	0	17.7	1.9	11.4	292.9	4.1	1	0
353	77	1	23	5	0	0	1	0	0	1	22	0	0	0	0	14.4	1	12.3	375.9	2.5	0.7	0
354	35	0	20	1	1	0	0	0	0	1	17	0	0	0	0	11.5	1.8	12.7	322.9	3.6	1	0
355	73	0	21	0	1	0	0	0	0	0	22	0	0	0	0	10.3	1.6	13.7	266.9	2.9	1.1	0
356	57	1	29	2	0	0	0	1	0	0	11	0	0	0	0	18.1	3	13.6	288.9	3.2	1.9	0
357	53	0	20	2	0	0	1	0	0	0	21	1	0	0	0	9.4	0.5	11.3	285.9	3.9	1.1	0
358	66	1	28	3	0	1	0	0	0	1	19	0	0	0	0	11.5	1.3	15.5	229.9	3.4	1	0
359	50	1	23	5	0	0	0	1	0	1	13	0	1	0	0	7.9	1.1	14	219.9	3.1	1.1	0
360	76	0	27	3	0	0	1	0	0	0	26	1	1	0	0	9.5	1.3	10.9	345.9	3.1	0.8	0
361	52	0	21	0	1	0	0	0	1	0	8	0	0	0	0	13.4	3	12.4	395.9	3.7	0.6	0
362	73	1	27	1	0	0	0	1	0	1	23	0	1	0	0	13.2	1.9	13.3	312.9	4.2	0.8	0
363	67	0	29	0	1	0	0	0	0	1	26	0	0	0	0	9.1	2.5	14.3	248.9	4.3	0.8	0
364	35	0	27	1	0	0	0	1	0	0	17	0	0	0	0	16.8	1.4	11.6	307.9	3.6	1.7	0
365	53	1	32	4	0	0	0	1	1	0	20	1	1	0	0	17.5	0.7	11.9	371.9	3.2	1.3	0
366	76	0	23	4	0	1	0	0	0	1	15	0	1	0	0	11.5	1.1	13.5	191.9	3.7	1.1	0
367	43	0	21	1	1	0	0	0	0	1	24	0	0	0	0	16.5	1.7	11.9	229.9	4.1	0.6	0
368	22	1	30	1	1	0	0	0	1	0	23	1	1	0	0	12.6	2.4	13.9	388.9	4.3	0.6	1
369	47	0	17	3	1	0	0	0	0	0	17	0	0	1	0	13.3	1.1	12.1	273.9	3.5	0.9	0
370	40	0	40	1	1	0	0	0	1	0	22	0	1	0	0	17.2	2.1	16.4	388.9	3.7	0.9	0
371	85	1	25	1	0	1	0	0	0	0	23	0	1	0	0	6.8	1.3	11.9	273.9	3.6	0.9	0
372	59	1	22	1	0	1	0	0	0	1	8	0	0	0	0	17	2.9	12.2	236.9	4	0.7	0
373	71	1	27	1	0	0	1	0	0	0	26	1	1	0	0	14	4.9	14.7	275.9	3	1.4	0
374	52	0	32	3	0	0	0	1	0	1	13	0	1	0	0	14.5	1.9	12.8	298.9	3.2	1.3	0
375	64	0	23	1	1	0	0	0	0	0	14	0	0	0	0	10.8	1.7	12.1	258.9	2.3	0.9	0
376	74	0	29	2	1	0	0	0	0	1	15	0	0	0	0	10.8	1.8	12.6	199.9	3.7	0.6	0
377	68	0	31	1	1	0	0	0	0	0	14	0	0	0	0	19.9	4.3	14.1	215.9	3.9	0.8	0
378	58	0	31	1	1	0	0	0	0	1	23	0	0	0	0	19.2	2.9	13.9	317.9	3.7	0.6	0
379	92	1	22	3	0	0	1	0	0	0	31	0	1	0	0	14	2.4	11.9	245.9	3.2	1.9	0
380	75	1	21	4	1	0	0	0	0	0	27	0	0	0	0	18.5	4	14.2	176.9	3.5	0.7	1
381	41	1	20	0	1	0	0	0	1	0	21	0	1	0	0	12.6	4.9	14	277.9	3.6	0.8	0
382	32	0	25	0	0	1	0	0	0	1	10	0	1	0	0	19.1	4.9	17.4	294.9	3.9	0.6	0
383	44	1	24	3	0	1	0	0	1	0	10	0	1	0	0	19.6	2.7	11.5	374.9	3.9	1.6	1
384	73	1	19	3	0	0	0	1	0	1	21	0	1	1	0	14	1.1	13.6	328.9	3.5	1	1
385	61	1	28	4	0	1	0	0	0	1	17	0	0	1	0	9.1	0.4	13.2	183.9	3.4	1.1	0
386	85	1	31	1	0	0	0	1	0	1	27	0	1	0	0	18.5	1.1	16	275.9	4.3	1.7	1
387	58	1	28	3	1	0	0	0	0	1	8	0	0	0	0	18.3	1.8	17.6	316.9	3.7	0.9	0
388	75	0	19	4	1	0	0	0	0	0	11	0	0	0	0	13.4	4.3	12.1	388.9	3.3	1.7	0
389	87	1	23	3	0	0	0	1	0	1	37	1	1	0	0	19.9	1.7	17.1	323.9	3.1	1.7	1
390	63	1	23	0	0	0	1	0	0	1	16	0	0	0	0	17.8	2.3	10.8	327.9	3.3	1.1	1
391	45	1	21	1	1	0	0	0	0	1	22	0	0	0	0	11.7	1.7	16.6	325.9	3.3	0.8	0
392	78	0	27	0	1	0	0	0	0	1	15	0	1	0	0	18	1.5	14.4	343.9	3	0.9	0
393	79	1	25	4	0	1	0	0	0	1	31	0	1	1	0	19	3.5	12.7	345.9	3.8	1.9	1
394	60	1	23	6	1	0	0	0	0	0	23	0	1	0	0	10.6	1.8	13.2	235.9	2.6	1.2	0
395	38	0	29	1	1	0	0	0	0	0	9	0	0	0	0	15.3	2.2	13.1	270.9	3.8	0.8	0
396	61	1	25	2	1	0	0	0	0	1	21	0	0	0	0	10.4	1.6	15.5	272.9	3.6	0.8	0
397	68	1	23	0	0	1	0	0	0	1	20	0	0	0	0	19.1	2.5	13.3	278.9	3.9	1.3	0
398	81	1	29	4	0	0	0	1	0	0	18	0	0	0	0	6.9	1.2	11.7	379.9	3.3	1.6	1
399	68	1	25	3	0	1	0	0	0	1	23	0	1	0	1	8.3	1.2	13.7	278.9	3.7	0.9	0
400	89	1	24	2	1	0	0	0	0	0	16	0	0	0	0	12.3	2.1	11.7	360.9	3.8	0.7	1
401	65	1	21	1	0	0	0	1	0	1	16	0	1	0	0	8.6	0.6	15.4	187.9	3.5	0.9	0
402	60	0	20	1	0	0	0	1	0	1	18	0	0	0	0	16.5	2.9	12.4	390.9	3.3	0.4	1
403	57	0	22	1	1	0	0	0	0	1	22	0	0	0	0	12.7	4.9	13.1	291.9	4.3	0.6	0
404	72	1	23	1	0	0	0	1	0	1	19	0	0	0	0	10	2	11.4	346.9	3.6	1	1
405	57	1	26	1	0	0	1	0	0	0	20	1	0	0	0	8.9	2.7	15.7	255.9	3.9	0.9	0
406	85	1	20	3	0	1	0	0	0	0	6	0	0	0	0	19.1	2.5	14.2	289.9	3.2	1.8	0
407	34	0	24	0	0	0	0	1	1	0	14	0	0	0	0	13.6	4.4	14.4	322.9	2.8	0.4	0
408	59	0	20	1	1	0	0	0	0	1	36	0	1	0	0	17.1	2.2	13.7	310.9	3.1	0.6	0
409	43	1	33	4	0	0	1	0	0	1	26	0	1	0	0	6.7	1	11.5	272.9	5.2	1.2	0
410	67	1	28	1	0	1	0	0	0	1	13	0	0	0	0	9.3	2.9	13.6	248.9	3.5	1.4	0
411	70	0	27	3	1	0	0	0	0	1	25	1	1	0	0	13.7	4.5	13	302.9	3.9	0.9	0
412	68	1	23	0	1	0	0	0	0	1	14	0	0	0	0	15.6	3.9	13.8	297.9	2.5	0.9	0
413	60	0	20	1	1	0	0	0	0	0	7	0	0	0	0	8.9	2.2	12.5	239.9	4.4	0.7	0
414	65	0	28	3	1	0	0	0	0	0	26	0	1	0	0	16.4	2.9	14.2	369.9	4.2	0.6	0
415	69	0	27	1	0	1	0	0	0	1	14	1	1	0	0	16.5	3.3	12.2	254.9	3.2	1.4	0
416	61	1	21	5	0	0	1	0	0	1	12	1	1	1	0	17	1.8	13.8	372.9	5.2	1.6	0
417	61	0	29	0	1	0	0	0	0	1	17	0	0	0	0	9	1.2	14.4	197.9	3	0.6	0
418	72	1	25	1	1	0	0	0	1	0	26	0	1	0	0	18.2	3.7	12.1	265.9	3.9	1.7	1
419	80	0	18	5	1	0	0	0	1	0	31	1	1	0	0	17.4	1.7	11.5	232.9	3.4	1	0
420	61	1	31	3	1	0	0	0	0	1	22	0	1	0	0	12.2	1.9	11.2	234.9	3.6	1.2	0
421	73	1	28	3	0	0	1	0	0	1	17	0	0	0	1	9.3	1.8	13.2	264.9	3.8	0.7	0
422	20	0	20	0	1	0	0	0	0	1	5	0	1	0	0	15.3	1	13.3	320.9	3.4	0.6	0
423	58	1	31	0	0	1	0	0	0	1	19	0	1	0	0	18.3	2.1	12.3	205.9	4.2	1.2	0
424	63	1	25	1	0	1	0	0	0	1	15	0	1	0	0	15.1	2.3	13.6	274.9	3.8	0.8	0
425	67	0	27	3	0	1	0	0	0	1	30	0	0	0	0	13.8	2.5	12	288.9	2.9	1	0
426	55	1	19	1	1	0	0	0	0	1	11	0	0	0	0	13.4	2.4	10.9	286.9	3.9	1	0
427	46	1	21	1	1	0	0	0	0	1	22	0	0	0	0	15	2	14.6	203.9	4	1.3	0
428	84	0	14	1	1	0	0	0	0	0	26	0	0	0	0	19.5	0.8	14.3	314.9	3.1	0.9	0
429	54	1	20	1	0	0	0	1	0	0	11	1	1	0	0	12.9	1.9	11.4	280.9	2.8	1	0
430	72	1	26	4	1	0	0	0	0	0	19	0	1	0	0	13	2.6	15.8	250.9	4.3	0.8	0
431	55	1	28	3	0	1	0	0	0	1	21	0	1	0	0	13.4	3.7	15	226.9	4.3	1.7	0
432	82	0	18	2	1	0	0	0	1	0	18	0	0	0	0	10.1	3.5	12.9	322.9	4	0.7	0
433	38	1	21	1	1	0	0	0	0	1	24	0	0	0	0	19	2.4	15.2	286.9	4.1	0.8	0
434	70	1	26	1	1	0	0	0	0	1	21	0	0	0	0	17.4	0.9	14.4	398.9	4.3	0.7	1
435	65	1	25	1	0	1	0	0	0	1	11	0	0	0	0	16.1	2.4	11.6	287.9	3.2	0.8	0
436	73	0	27	1	1	0	0	0	0	0	25	0	1	0	0	16.9	1.4	12.1	217.9	3.6	0.9	0
437	65	1	25	2	1	0	0	0	0	0	21	0	0	0	0	8.4	3.6	13.4	381.9	4	1.1	0
438	49	0	24	0	0	1	0	0	0	1	13	0	1	0	0	15.3	3	14.5	302.9	4.3	1.1	0
439	51	1	30	1	0	0	0	1	0	1	13	0	1	0	0	13.6	2.7	14.2	233.9	3.3	0.8	0
440	47	0	31	3	0	1	0	0	0	1	13	1	0	0	0	10.1	1.4	12.6	297.9	3.2	0.6	0
441	90	1	19	4	1	0	0	0	1	0	26	0	1	0	0	11.2	1.7	14.9	242.9	3.6	0.7	0
442	51	0	27	1	1	0	0	0	0	0	17	0	0	0	0	12.4	1.4	15.3	317.9	3.4	0.9	0
443	64	1	30	1	1	0	0	0	0	1	17	0	1	0	0	15.5	3.7	15.4	373.9	3.1	0.8	0
444	65	1	29	2	0	0	1	0	1	0	39	0	1	0	0	8.9	3.3	10.9	186.9	3.2	0.7	1
445	48	0	26	2	1	0	0	0	1	0	22	0	0	0	0	14	3.4	13.7	390.9	3.1	0.7	0
446	76	1	24	1	0	0	0	1	0	0	18	0	1	0	0	12.2	4.9	16	259.9	2.9	0.8	1
447	65	1	28	5	1	0	0	0	0	1	23	0	1	0	0	10.4	1.1	16.4	212.9	4	1	1
448	66	0	21	1	1	0	0	0	1	0	30	0	1	0	0	18.2	1.4	13.3	336.9	3.8	0.7	0
449	72	1	24	2	0	0	0	1	0	1	23	0	1	1	0	10.5	1	11.2	230.9	3.4	0.9	1
450	84	1	18	4	1	0	0	0	0	0	20	0	0	0	0	16.7	1.4	12.5	255.9	4	1.4	0
451	64	1	26	2	0	0	1	0	0	1	7	0	0	1	0	14.2	1.5	13.7	253.9	2.8	1.3	1
452	79	1	29	4	1	0	0	0	0	1	28	0	1	0	0	9.8	2.6	15.7	349.9	3.8	1.9	0
453	82	0	24	1	0	0	1	0	0	0	20	0	0	0	0	19.6	2.1	13.2	209.9	3.4	1.3	0
454	49	1	20	0	1	0	0	0	0	1	23	0	0	0	0	17.4	4.9	12.1	275.9	3.7	0.9	0
455	91	1	23	4	0	0	1	0	0	1	28	0	1	0	0	12.9	2.7	10.8	302.9	3.9	1.9	1
456	76	1	18	2	0	0	1	0	1	0	25	1	0	0	0	9	1.4	12.6	328.9	2.8	0.8	1
457	55	1	28	2	1	0	0	0	1	0	15	0	1	1	0	18.3	3.1	14.2	377.9	3	0.7	1
458	86	0	29	1	1	0	0	0	1	0	23	1	1	0	0	11.7	1.8	12.5	269.9	2.9	1.6	0
459	77	0	26	2	1	0	0	0	1	0	26	0	1	0	0	12.6	3.3	14.7	223.9	3.7	0.5	0
460	43	1	27	2	1	0	0	0	0	1	20	0	1	0	0	15.4	1.2	13.8	199.9	4.3	0.7	1
461	59	0	21	3	1	0	0	0	0	1	20	0	0	0	0	15.4	3.6	16.7	264.9	2.9	0.6	0
462	75	1	25	4	0	0	1	0	0	0	20	0	0	0	0	14.1	1.5	12.1	374.9	3.2	0.8	1
463	34	0	28	3	0	0	1	0	0	0	25	0	0	0	0	19	2	12.8	394.9	3.3	0.7	0
464	68	0	37	4	0	1	0	0	0	1	24	0	1	1	0	18.9	2.2	11.5	281.9	3.4	1.9	0
465	78	1	24	2	1	0	0	0	0	1	25	0	0	0	0	12	2	13.8	270.9	3.4	1.5	1
466	36	0	21	1	0	0	0	1	0	1	15	0	0	0	0	16.5	3	11	232.9	3.3	1.9	0
467	37	0	29	0	1	0	0	0	0	1	13	1	0	0	0	12.3	1.6	13.4	254.9	3.4	0.6	0
468	75	0	27	0	0	1	0	0	0	1	34	0	1	0	0	16.5	4.3	12.1	247.9	4.2	0.9	0
469	35	1	20	1	0	0	0	1	0	1	15	0	1	0	0	13.8	1.1	11.5	319.9	3.1	1.1	0
470	38	0	21	0	1	0	0	0	0	1	19	0	0	0	0	15.1	1.5	14.7	299.9	4.1	0.8	0
471	67	1	22	1	0	1	0	0	0	0	21	0	0	0	0	5.3	0.7	11.8	314.9	3.5	1.4	1
472	62	1	15	3	0	0	0	1	0	0	21	0	1	0	0	17.7	2	10.8	224.9	2.6	0.4	1
473	57	1	29	4	1	0	0	0	0	1	22	0	0	0	0	14.2	4.9	10.8	254.9	4	1.3	0
474	56	1	23	0	1	0	0	0	0	1	26	0	0	0	0	17.2	2.6	13.6	385.9	3.6	1.1	0
475	50	1	29	2	1	0	0	0	1	0	18	0	1	0	0	9.8	2.7	13.5	221.9	4.4	0.7	0
476	68	0	22	1	0	1	0	0	0	1	19	0	1	0	0	17	0.9	10.8	213.9	3.7	1.5	0
477	80	0	24	1	1	0	0	0	0	0	13	0	0	0	0	8.8	1.9	12.3	211.9	3.5	1.1	0
478	33	0	18	0	1	0	0	0	0	1	23	0	1	0	0	13.9	1.4	11.4	378.9	4	0.4	0
479	48	1	23	1	0	1	0	0	0	1	15	0	0	0	0	11	3	13.2	299.9	3.7	1.3	0
480	54	0	25	1	1	0	0	0	0	1	22	0	0	0	0	11.1	1	11.8	337.9	2.9	0.8	0
481	78	1	21	2	1	0	0	0	0	1	23	0	0	0	0	18.2	1.1	13.7	308.9	3.5	0.6	1
482	85	0	22	1	0	1	0	0	0	0	25	0	1	0	0	19.4	3.3	14.7	244.9	2.8	1.1	0
483	86	1	19	5	1	0	0	0	0	0	18	0	0	0	0	15.1	1.2	14	257.9	3	0.9	1
484	55	1	31	1	1	0	0	0	0	0	20	0	1	0	0	16.4	3.3	16.9	282.9	3.1	0.9	0
485	60	1	21	2	0	0	0	1	0	1	26	0	1	0	0	9.3	1.9	12.7	371.9	3.2	0.9	0
486	56	1	22	0	1	0	0	0	1	0	20	0	0	0	0	16.6	1.9	12.4	341.9	3.8	0.8	0
487	67	1	26	1	1	0	0	0	0	1	27	0	0	0	0	5.5	1	13.9	229.9	3.1	1.1	0
488	69	1	39	5	1	0	0	0	0	0	16	0	0	0	0	13.5	1.4	15	336.9	3.8	0.7	0
489	79	0	30	2	1	0	0	0	1	0	26	1	1	0	0	10.2	2	11.8	236.9	3.9	1.2	0
490	78	1	33	0	1	0	0	0	1	0	24	0	0	0	0	13.5	1.4	12.7	197.9	3.8	1.8	0
491	70	1	28	3	0	1	0	0	0	0	16	0	0	0	0	17	1.7	14.5	217.9	4.8	1.5	0
492	45	0	26	0	1	0	0	0	1	0	22	0	0	0	0	19.1	2.3	12.5	378.9	2.8	0.6	0
493	35	0	22	0	1	0	0	0	0	1	18	0	0	0	0	15.1	3.9	12.6	344.9	4	0.8	0
494	66	0	37	0	1	0	0	0	0	1	28	0	0	0	0	15.7	1.9	13.6	272.9	3.5	0.7	0
495	55	0	32	2	1	0	0	0	0	1	20	0	0	0	0	12.6	4.9	14.4	252.9	3.3	0.8	0
496	47	1	19	1	0	0	0	1	0	1	16	0	1	0	0	10.2	1	12.2	356.9	4.1	1.1	0
497	62	0	31	4	0	0	1	0	1	0	21	0	1	1	0	13.2	1.7	11.7	244.9	3.4	1.3	1
498	82	1	20	1	1	0	0	0	1	0	24	0	1	0	0	10.6	2.1	14	259.9	3.9	0.8	0
499	62	1	30	5	0	0	1	0	0	0	20	0	1	1	0	18.7	1.3	13.9	211.9	3.9	1.9	1
500	58	1	22	0	1	0	0	0	0	0	25	1	1	0	0	10.3	4.8	13.6	292.9	3.2	1.9	1
501	73	1	25	8	0	1	0	0	0	1	23	0	1	0	0	13.6	3.4	13.3	213.9	4.2	1.4	1
502	56	0	21	1	0	1	0	0	0	1	31	0	1	1	0	11.8	0.9	10.9	217.9	3.1	1.9	1
503	57	1	18	0	1	0	0	0	0	0	30	0	0	0	0	10	2.4	12.5	296.9	4.1	1	1
504	70	1	22	3	0	0	0	1	0	0	19	1	0	0	0	11.9	0.8	10.9	202.9	2.9	1.9	1
505	84	1	26	5	1	0	0	0	0	0	25	0	1	0	0	16.4	1.8	13.1	257.9	3.6	1.1	0
506	68	0	26	7	1	0	0	0	0	0	37	0	1	1	0	11.1	2.4	13.6	293.9	3	0.7	1
507	61	1	25	0	0	1	0	0	0	1	9	0	0	0	0	10.9	2.8	15.3	305.9	3.4	0.8	0
508	42	1	24	0	1	0	0	0	0	1	17	0	0	0	0	18.6	4.3	15	255.9	3.6	0.9	0
509	48	1	30	1	0	1	0	0	0	0	17	0	0	0	0	12.7	1.6	15.1	297.9	3.4	0.9	0
510	59	0	28	0	1	0	0	0	0	1	41	0	0	0	0	18.8	1.9	13	228.9	3.1	0.4	0
511	24	1	29	0	1	0	0	0	0	0	10	0	0	0	0	16.1	1.9	16.9	319.9	4	0.9	0
512	78	0	32	4	0	0	0	1	0	1	22	1	0	0	0	15.2	1.5	11.5	251.9	3.2	1.1	1
513	68	0	29	3	0	1	0	0	0	1	21	0	1	0	1	17	4.9	15.3	230.9	4.2	0.7	0
514	46	0	20	1	1	0	0	0	0	1	19	0	0	0	0	10.8	2.2	13.9	221.9	4.1	0.8	0
515	68	1	22	3	0	0	1	0	0	1	17	0	1	0	0	14.8	1.3	11.2	355.9	3	1.7	1
516	54	1	20	0	0	0	1	0	1	0	32	0	0	0	0	19.3	1.8	14	342.9	4.1	0.6	0
517	52	1	18	1	0	0	0	1	0	0	22	0	0	0	0	18.5	1.9	11.6	350.9	3.3	0.6	0
518	84	1	22	2	0	0	0	1	0	1	10	0	0	0	0	16.7	3.2	11.7	255.9	3.7	1.7	0
519	64	1	24	2	0	0	1	0	0	1	27	0	1	0	0	19.5	4.2	14	238.9	3.2	1.5	1
520	64	0	29	1	1	0	0	0	0	1	11	0	0	0	0	11.1	2.2	13.8	341.9	4.2	0.8	0
521	31	1	19	0	1	0	0	0	1	0	21	0	1	1	0	12	1.4	11.8	324.9	3.3	1	1
522	51	1	33	1	0	1	0	0	0	1	11	0	1	0	0	16	3.6	13.6	332.9	3.2	0.8	0
523	67	0	23	2	1	0	0	0	1	0	23	0	0	0	0	17.1	3.7	11.8	295.9	4	0.6	0
524	78	0	22	0	1	0	0	0	0	0	37	0	0	0	0	11.4	4.3	13.4	283.9	3.9	1.3	0
525	54	0	22	1	1	0	0	0	0	1	31	0	1	0	0	16.6	1.9	13.9	327.9	3.4	0.7	0
526	70	0	24	1	0	0	0	1	0	0	27	0	1	0	0	19.5	3.7	14.5	392.9	4.1	0.8	0
527	57	1	28	1	0	0	1	0	0	0	42	0	1	1	0	16.6	1.3	13.6	189.9	3.2	0.8	1
528	46	1	24	2	1	0	0	0	0	1	8	0	1	0	0	13.9	4.6	16.3	274.9	3.6	0.7	0
529	73	1	23	5	0	0	0	1	0	1	11	0	0	0	0	18.2	2.2	12.8	262.9	3.9	1	1
530	86	1	19	0	0	0	0	1	0	1	31	0	1	1	0	10.1	1	14.8	251.9	3.7	1.5	1
531	70	1	22	2	1	0	0	0	0	0	16	0	0	0	0	19.3	1.9	13.4	281.9	3.2	0.8	0
532	45	1	33	0	1	0	0	0	0	1	21	0	0	0	0	18.5	2.2	13.4	308.9	3.7	1	0
533	59	1	31	1	0	1	0	0	0	1	10	0	0	0	0	11.4	2.1	14.8	241.9	4.2	1	0
534	78	1	28	2	0	1	0	0	0	0	29	0	0	0	0	13.4	3.7	12.9	397.9	3.6	1.3	0
535	80	1	25	3	0	0	1	0	0	0	18	0	1	0	0	18.5	2.5	11.5	358.9	3.2	1.1	1
536	60	0	25	0	0	1	0	0	0	1	29	1	0	0	0	17.1	4.6	15.2	228.9	3	0.9	0
537	67	1	20	7	1	0	0	0	0	0	17	0	0	1	0	12.3	0.6	13	296.9	3.6	1.3	0
538	73	0	31	2	0	1	0	0	0	1	21	0	1	0	0	15.6	1.3	13.1	248.9	3.4	1.5	0
539	71	1	23	6	0	0	1	0	0	0	25	0	1	0	0	14.3	1.1	12.5	348.9	3.3	1.4	1
540	63	1	21	1	1	0	0	0	0	1	24	1	1	0	0	7.7	0.9	13.2	376.9	3.1	0.7	1
541	57	0	29	1	1	0	0	0	0	0	17	0	0	0	0	17.1	2.7	13.9	240.9	3.1	0.8	0
542	53	1	24	2	1	0	0	0	0	0	11	0	0	0	0	15.1	3	14.5	260.9	4.1	1.3	0
543	96	0	25	2	0	0	1	0	0	1	13	1	1	0	0	17.8	0.8	11.5	237.9	3.2	0.8	1
544	45	0	24	1	0	0	0	1	1	0	23	0	1	0	0	13	2.7	12.4	260.9	4	0.9	0
545	78	1	23	1	0	1	0	0	0	1	21	0	0	0	0	10.1	2.2	11.5	224.9	3.2	1.5	0
546	67	0	21	1	1	0	0	0	0	1	29	0	0	0	0	9.4	2.6	12	216.9	4.1	1.1	0
547	74	1	17	6	0	0	0	1	0	1	19	0	1	0	0	11.3	2	14.1	269.9	3.1	1	0
548	55	1	26	2	0	0	0	1	0	0	28	1	1	0	0	15.7	2.2	12.7	372.9	3.7	1.9	1
549	63	1	22	3	0	0	1	0	1	0	11	0	0	0	0	12.8	0.3	13.5	278.9	3.8	1.9	1
550	60	1	18	1	0	0	0	1	0	1	25	0	1	0	0	14.2	4.9	14.9	262.9	4.4	1.1	0
551	50	1	19	1	0	0	0	1	0	1	19	0	1	0	0	17.8	2.2	12.8	312.9	3.2	0.6	0
552	60	1	29	3	0	1	0	0	0	1	16	0	0	0	0	14.9	3.3	13.3	238.9	3.4	1	0
553	55	1	29	1	0	1	0	0	0	1	12	0	0	0	0	17.9	4.9	13.8	247.9	4	0.8	0
554	70	1	26	1	0	0	1	0	0	0	8	0	0	0	0	12.4	1.6	12.4	308.9	3.7	1.2	0
555	41	1	28	4	0	1	0	0	0	1	21	0	0	0	0	16.3	2.1	14.9	335.9	2.7	0.7	0
556	75	1	23	2	0	1	0	0	0	0	12	0	0	1	0	8.2	2.4	14.6	242.9	3.4	1.5	1
557	56	0	26	0	1	0	0	0	0	1	17	0	0	0	0	16.2	1.6	12.3	229.9	4.3	1	0
558	81	1	20	1	0	0	1	0	0	0	28	0	1	0	0	15.4	2.7	14.1	314.9	2.7	0.8	1
559	57	0	24	1	1	0	0	0	0	1	21	0	1	0	0	13.6	4.9	15	398.9	3.2	0.7	0
560	90	0	22	3	0	0	1	0	0	1	23	0	1	0	0	12.8	1.5	10.7	320.9	3.6	1.1	1
561	82	1	29	0	1	0	0	0	0	0	30	0	1	0	0	19.2	3.1	13.3	388.9	2.5	1.9	1
562	59	1	21	0	1	0	0	0	1	0	23	0	1	0	0	14	1.7	14.6	255.9	3.1	1.1	0
563	66	1	22	3	0	1	0	0	0	1	22	0	0	1	0	14.3	1.4	12.1	274.9	3.6	1.6	0
564	46	1	19	2	0	0	0	1	0	0	23	0	0	1	0	19.7	1	11.9	320.9	3.7	1.6	1
565	49	1	24	0	1	0	0	0	0	0	16	0	0	0	0	16.9	2.3	15.7	332.9	4.1	0.6	0
566	63	0	23	2	0	1	0	0	0	0	25	0	1	0	0	6	0.7	13.7	184.9	3.1	1.3	0
567	84	0	23	3	0	0	1	0	0	1	15	0	0	0	0	13.5	4.9	12.7	360.9	4.3	0.8	0
568	26	1	23	1	1	0	0	0	1	0	22	0	1	0	0	19	4.4	15.9	274.9	4.2	1.4	1
569	64	1	27	5	0	0	1	0	1	0	19	0	1	0	0	15.2	1.6	12.7	359.9	3.6	0.8	1
570	89	1	21	1	1	0	0	0	1	0	19	0	1	0	0	10.3	1.4	13.5	256.9	3.5	1	1
571	93	1	23	2	1	0	0	0	0	0	27	0	0	0	0	10.5	1	11.7	201.9	3.6	0.8	1
572	46	1	32	1	1	0	0	0	0	0	30	0	1	0	0	18.2	4.9	17.7	373.9	3.5	0.8	1
573	76	0	32	1	0	1	0	0	0	1	20	0	1	0	0	8.7	1.3	11.2	216.9	3.7	1.1	0
574	55	1	26	0	1	0	0	0	0	0	15	0	0	0	0	18.1	2.8	13.9	345.9	3.8	1	0
575	79	1	26	6	0	1	0	0	0	1	19	0	1	0	0	16.7	2.5	13.5	310.9	3.6	1.7	0
576	67	0	21	1	0	0	0	1	0	1	20	0	0	0	0	15.4	2.4	11.8	180.9	3.3	0.6	0
577	39	1	21	2	1	0	0	0	1	0	25	0	1	0	0	6.9	1.3	16.5	319.9	3.9	0.9	0
578	58	1	22	3	0	1	0	0	0	1	16	0	1	0	0	13.4	3.7	11.9	303.9	3.2	1.9	0
579	84	1	28	3	0	0	1	0	0	0	29	1	1	1	0	17.7	1.4	12.2	348.9	3.7	1.3	1
580	67	1	25	3	1	0	0	0	0	0	21	0	0	0	0	8.4	4.1	15.9	299.9	3.8	0.9	0
581	63	1	24	2	1	0	0	0	0	1	20	0	1	0	0	15.1	3	14.7	318.9	4	0.9	0
582	72	1	24	1	0	0	1	0	1	0	24	1	0	0	0	17.7	2.8	12.7	194.9	2.5	1.9	1
583	51	1	23	1	0	1	0	0	0	1	26	0	0	0	0	15.8	1.8	15.8	278.9	3.4	0.8	0
584	49	1	23	1	1	0	0	0	1	0	21	1	1	0	0	19.2	1.6	15.2	321.9	3.9	1.2	0
585	69	1	15	3	0	1	0	0	1	0	16	0	1	0	0	6.6	0.9	12	278.9	2.6	0.5	1
586	89	1	25	1	1	0	0	0	0	0	29	0	1	0	0	11.4	2.1	11.1	303.9	3.4	1.7	0
587	43	1	21	1	0	1	0	0	0	1	7	0	0	0	0	12.6	3.7	12.1	192.9	4.4	1	0
588	76	1	32	1	1	0	0	0	0	0	28	0	0	0	0	11.3	4.4	15	317.9	3.5	1.3	0
589	65	1	27	1	1	0	0	0	0	0	11	0	0	0	0	10.3	1.2	14	254.9	3.2	1	0
590	82	1	22	2	1	0	0	0	0	0	25	0	0	0	0	6.4	0.7	11	269.9	3.8	0.7	0
591	59	1	23	3	0	1	0	0	0	1	19	1	1	1	0	17.2	2.1	13.2	221.9	3.2	0.8	1
592	69	0	22	3	0	1	0	0	0	1	28	0	1	0	1	17.9	0.7	16	297.9	3.1	0.5	1
593	49	1	30	1	0	1	0	0	0	1	12	0	0	0	0	19.6	4.7	14.4	265.9	3.8	0.9	0
594	54	1	24	2	1	0	0	0	0	0	22	0	1	0	0	10.7	1.3	12.6	194.9	4.1	0.8	0
595	66	0	23	3	0	0	0	1	0	1	31	0	1	0	1	12	2.9	11.2	269.9	3.8	1	0
596	36	1	25	0	1	0	0	0	0	0	27	0	0	0	0	14.6	2.1	16	243.9	3.9	1.9	1
597	68	1	22	0	1	0	0	0	0	1	19	0	1	0	0	16.1	1.8	13.2	287.9	3.9	1	0
598	70	1	30	1	1	0	0	0	0	1	25	0	1	0	0	12.5	3.9	16	242.9	3.4	1	0
599	63	1	21	2	0	1	0	0	0	1	19	0	1	1	0	18.9	0.6	11.3	252.9	3.7	1.8	0
600	61	0	29	2	1	0	0	0	0	1	11	0	0	0	0	16.6	1.9	11.5	229.9	3.9	0.6	0
601	91	1	27	0	0	1	0	0	0	1	13	0	0	0	0	16.3	1.4	12.5	386.9	2.8	1.3	1
602	87	1	17	2	0	0	1	0	1	0	20	0	1	1	0	11.9	0.4	12.2	213.9	3.4	1.7	0
603	50	1	26	3	0	0	0	1	0	1	15	0	1	0	0	11.5	4.8	11	362.9	4	0.6	0
604	92	0	25	2	0	0	1	0	0	0	34	0	1	1	0	14.1	2.6	14.6	186.9	3.7	1.8	1
605	64	1	22	1	0	0	1	0	0	0	28	1	0	0	0	14.4	2.2	16.4	356.9	3.7	1.4	1
606	43	1	23	1	0	1	0	0	0	1	10	0	0	0	0	19.2	1.6	14.1	317.9	3.5	1	0
607	53	1	23	2	1	0	0	0	0	0	7	0	0	0	0	14.5	1.4	13	371.9	2.9	0.5	0
608	64	1	26	3	0	1	0	0	0	1	20	0	1	0	0	19.4	4.4	14.6	349.9	3.7	1.4	0
609	64	1	29	3	0	0	0	1	0	1	17	1	1	0	0	14	1.8	11.7	364.9	3.1	1	0
610	55	1	28	1	0	1	0	0	0	1	13	0	0	0	0	17.7	3.6	13.7	338.9	3.7	0.9	0
611	36	1	16	0	1	0	0	0	0	1	23	0	1	0	0	18.4	1.8	10.9	312.9	3.5	0.5	0
612	53	0	30	1	0	0	1	0	0	1	9	0	0	0	0	17.2	2.2	11	244.9	3.7	0.7	0
613	67	1	25	0	1	0	0	0	0	1	22	0	0	0	0	12.7	3.8	15	227.9	4.4	0.7	0
614	57	1	20	2	0	0	0	1	0	1	19	0	0	0	0	14.8	3.5	14.2	381.9	3.9	0.9	0
615	36	1	28	0	1	0	0	0	0	0	11	0	0	0	0	13.2	2.3	14.7	310.9	3.4	0.7	0
616	72	0	27	1	1	0	0	0	0	0	12	0	0	0	0	19.8	3.4	12.7	235.9	3.8	0.7	0
617	40	1	18	2	0	0	0	1	0	1	22	0	1	0	0	7.8	2.3	10.8	356.9	3.2	0.6	1
618	62	0	20	5	0	1	0	0	0	1	27	0	0	0	0	12.7	3	12.6	239.9	3.3	0.8	0
619	63	1	23	4	0	0	0	1	0	0	22	0	1	0	0	12.5	1.3	11.4	280.9	3.7	0.7	1
620	58	0	31	0	1	0	0	0	0	1	22	0	0	0	0	16.5	2.3	10.9	340.9	4.1	0.9	0
621	46	1	18	0	0	0	0	1	0	1	23	0	0	0	0	11.6	2	14.9	269.9	4	0.8	0
622	74	1	25	0	0	0	1	0	0	0	24	0	0	0	0	15.3	2.3	14.1	213.9	3.4	1.3	0
623	70	1	20	2	1	0	0	0	1	0	29	0	0	0	0	14.4	0.9	14	353.9	3	1.1	0
624	57	0	26	2	1	0	0	0	0	1	21	0	0	0	0	10.9	0.8	12.3	240.9	3.7	0.8	0
625	89	1	23	1	1	0	0	0	0	0	25	1	1	0	0	12	0.9	11.1	210.9	3.2	1.4	1
626	40	0	23	0	1	0	0	0	0	1	15	0	0	0	0	17.2	1.5	12.9	306.9	3.7	0.6	0
627	49	1	25	1	0	1	0	0	1	0	17	0	1	0	0	18.8	3.5	14.5	342.9	2.7	1	0
628	35	1	19	3	1	0	0	0	1	0	20	0	0	0	0	12.7	1.6	15.1	290.9	4.1	1.1	0
629	72	1	26	1	1	0	0	0	0	1	7	0	0	0	0	7.3	1.7	11.3	265.9	2.4	1.6	0
630	39	1	24	0	1	0	0	0	0	1	10	0	0	0	0	13.8	0.8	17.1	296.9	2.6	0.8	0
631	78	1	25	4	1	0	0	0	0	0	15	0	1	0	0	15.5	1.4	11.6	254.9	3.6	0.8	1
632	86	1	24	4	0	0	0	1	0	1	27	0	1	0	0	18	4.9	12.6	331.9	3.8	1.6	0
633	41	1	29	0	1	0	0	0	0	1	14	0	0	0	0	12.7	4.2	16	306.9	4.4	0.9	0
634	75	0	20	0	1	0	0	0	0	0	23	0	1	0	0	13.8	2.7	11.5	290.9	2.5	0.8	0
635	76	1	24	2	0	1	0	0	1	0	31	0	0	0	0	18.2	2.4	14.1	244.9	2.5	1.7	1
636	71	0	22	2	1	0	0	0	1	0	31	0	1	0	0	17.7	1.9	11.1	270.9	3.8	0.8	0
637	66	0	19	0	0	1	0	0	0	1	12	0	0	0	0	9.9	3	12.5	308.9	4	0.7	0
638	67	1	25	2	0	0	0	1	0	1	16	1	0	0	0	19.2	0.9	13.3	326.9	2.9	0.9	1
639	93	1	21	3	1	0	0	0	0	0	16	0	0	0	0	16.6	4.6	13.6	233.9	4.1	1.1	1
640	63	1	27	1	1	0	0	0	0	1	28	0	1	0	0	17.2	3.1	16.8	298.9	3.9	1.1	0
641	49	1	26	2	1	0	0	0	0	1	11	0	1	0	0	13.9	1.3	17.6	247.9	4.2	0.9	0
642	85	1	29	7	1	0	0	0	1	0	22	0	1	1	0	19.4	1.8	12.5	224.9	3.7	1.2	1
643	70	0	22	0	1	0	0	0	0	0	11	0	0	0	0	14.5	1.9	12.6	269.9	4.1	0.5	0
644	76	1	18	2	1	0	0	0	0	0	30	0	1	0	0	14.8	2.1	11.3	332.9	4.1	0.7	0
645	65	0	28	4	0	1	0	0	0	1	14	0	0	0	0	16.6	1.1	12	235.9	3	1.7	0
646	61	0	30	3	0	1	0	0	0	1	23	0	1	0	0	18.7	4.9	14.6	357.9	3.6	0.7	0
647	55	0	28	1	1	0	0	0	0	1	12	0	0	0	0	18.4	1	13	356.9	3.3	0.7	0
648	24	1	18	0	1	0	0	0	0	1	23	0	0	0	0	9.5	2.6	14.3	246.9	3.6	1.2	0
649	64	0	27	2	0	0	1	0	1	0	12	1	1	0	0	19.2	3.8	16.2	273.9	3.3	0.9	1
650	72	0	28	0	1	0	0	0	0	1	23	0	0	0	0	18	4.6	15.4	227.9	3.9	0.8	0
651	68	0	25	2	0	1	0	0	0	1	15	0	1	0	0	19.4	2.6	11.6	306.9	3.7	1.9	0
652	41	1	24	0	0	0	1	0	0	1	17	0	1	0	0	13.2	1	15	195.9	3.1	0.9	0
653	40	1	46	1	0	0	1	0	0	0	27	1	1	0	0	8.1	1.2	10.4	231.9	3.1	1.8	0
654	49	0	34	1	0	1	0	0	1	0	18	0	1	0	0	14.8	2	12.3	283.9	3.1	0.5	0
655	27	1	27	1	0	1	0	0	0	1	17	0	0	0	0	19	4.9	15.9	290.9	5.9	0.9	0
656	93	1	17	3	1	0	0	0	1	0	29	0	0	0	0	9.1	1.6	11.1	221.9	3.2	1.4	0
657	78	1	24	1	0	0	1	0	0	0	25	0	1	0	0	14.2	1	13.6	211.9	3.4	0.7	0
658	54	1	30	3	0	1	0	0	0	1	20	0	0	0	0	13.8	3.1	14.2	296.9	3.2	0.7	0
659	57	0	30	3	0	0	1	0	0	0	29	0	1	0	0	11.4	1	11.1	268.9	3.2	0.9	0
660	74	0	21	3	1	0	0	0	0	0	24	0	0	0	0	16.2	3	14.7	378.9	4.5	1.5	1
661	66	1	22	2	1	0	0	0	0	1	16	0	1	0	0	11.5	1.1	11	284.9	2.7	0.6	0
662	86	0	34	1	0	0	0	1	0	0	25	0	0	1	0	8.8	0.5	11.3	265.9	3.6	1.7	1
663	48	1	24	1	0	0	0	1	0	0	27	0	1	0	0	4.7	0.4	11.3	259.9	3.2	1.3	1
664	68	1	23	2	1	0	0	0	0	0	22	0	0	0	0	10.8	1.7	13.2	193.9	3.9	1.2	0
665	87	1	22	1	1	0	0	0	0	0	19	0	0	0	0	10.5	2.9	13.2	398.9	2.8	1.2	0
666	70	1	22	1	0	0	1	0	0	0	18	0	1	0	0	18.4	2.2	14.9	197.9	3.4	1.2	0
667	68	0	23	3	1	0	0	0	0	1	25	0	1	0	0	19.5	3	12	324.9	4.1	0.9	1
668	86	1	24	7	0	0	1	0	0	0	34	0	1	0	0	18.8	1.3	12.2	225.9	3.2	1.1	0
669	50	1	19	2	0	0	0	1	0	1	15	0	1	0	0	16.8	4.9	11	386.9	3.2	1	0
670	40	1	20	5	0	0	1	0	0	1	17	0	0	0	0	18.8	4.9	11.7	297.9	3.1	1.2	1
671	70	1	26	2	1	0	0	0	0	1	23	0	0	0	0	13.4	1.4	11.6	194.9	3.4	1.1	0
672	91	1	24	0	1	0	0	0	0	0	26	0	1	0	0	17.4	0.8	12.4	187.9	3.9	1.4	0
673	70	0	25	3	1	0	0	0	0	1	17	0	0	0	0	11.8	1.1	11	293.9	3	0.6	0
674	63	1	28	1	0	0	1	0	0	1	23	0	0	1	0	16.2	1.9	11.5	205.9	3.7	1.1	0
675	62	0	23	1	1	0	0	0	0	0	8	0	0	0	0	12	2.4	12.6	278.9	3.8	0.9	0
676	48	1	33	0	1	0	0	0	0	1	21	0	1	0	0	19.7	4.2	15.8	250.9	3.9	1.2	0
677	43	0	23	1	0	1	0	0	0	1	8	0	0	0	0	14.6	2.1	12.5	216.9	3.3	0.8	0
678	79	1	19	4	1	0	0	0	0	0	26	0	0	0	0	6.8	4.9	12.8	298.9	3.4	1.1	0
679	31	0	20	1	1	0	0	0	0	1	11	0	0	0	0	19.9	4.9	11.2	317.9	2.7	0.7	0
680	38	1	28	1	1	0	0	0	0	1	16	0	1	0	0	18.7	1.5	14.8	394.9	2.9	0.8	0
681	79	0	24	1	1	0	0	0	0	1	28	0	1	0	0	14.4	4.9	14.7	250.9	3	0.6	1
682	36	0	26	0	0	0	0	1	1	0	19	1	0	0	0	16.6	1.3	11.4	328.9	4.2	0.7	0
683	60	0	24	4	1	0	0	0	0	1	29	0	1	0	0	10.6	2	13.1	339.9	3.6	0.4	0
684	54	1	21	0	1	0	0	0	0	1	15	0	0	0	0	19	4.8	14	371.9	3.1	0.9	0
685	44	1	35	2	0	0	1	0	0	0	31	0	1	1	0	14.5	2.1	12	259.9	2.4	1.7	1
686	31	0	19	2	1	0	0	0	0	1	23	0	1	0	0	13.7	1.9	15	354.9	3.9	0.6	0
687	59	0	31	0	1	0	0	0	0	1	11	0	0	0	0	10.4	1.8	14.2	242.9	3.6	0.7	0
688	63	1	23	1	0	0	1	0	0	0	7	1	0	0	0	17.9	1.5	11.7	294.9	2.8	0.7	1
689	56	0	24	1	1	0	0	0	1	0	14	0	1	0	0	17.6	2.2	13.8	192.9	4.5	0.6	0
690	66	1	25	0	1	0	0	0	0	0	17	0	0	0	0	18.9	4.2	14.5	190.9	4.2	1	0
691	54	0	32	3	1	0	0	0	0	1	20	1	1	0	0	15.5	1.4	15.4	304.9	3.7	0.7	0
692	80	1	24	1	1	0	0	0	0	0	13	0	0	0	0	15	2.1	11.7	308.9	4.1	1.9	0
693	81	1	25	2	1	0	0	0	0	1	27	0	1	0	0	10.1	3.4	12.7	271.9	4.5	1.1	1
694	58	1	28	1	1	0	0	0	0	1	22	0	0	0	0	19.2	1.5	12.9	193.9	3.6	0.8	0
695	40	1	28	1	1	0	0	0	1	0	23	0	1	0	0	17.9	2.1	16.2	356.9	3.2	0.8	1
696	74	0	24	3	0	1	0	0	0	1	26	0	1	0	0	17.6	3.7	13	243.9	3.6	0.5	0
697	79	0	18	1	0	0	0	1	0	0	26	0	1	0	0	14.6	1.7	12	284.9	3.5	1.9	1
698	45	0	28	3	1	0	0	0	0	0	22	0	1	0	0	16.1	1.8	11.9	257.9	3.4	1.2	1
699	64	1	20	5	0	0	1	0	0	0	39	0	0	0	0	13.9	4.1	11.5	264.9	3	1.4	1
700	78	1	26	1	1	0	0	0	1	0	14	0	0	0	0	5.9	1	13.7	280.9	3.7	1.8	0
701	63	0	32	3	0	1	0	0	0	0	22	0	1	1	0	16.7	1.8	11.5	226.9	3.1	0.6	0
702	66	0	26	3	1	0	0	0	0	1	27	0	1	0	0	11.7	1.8	10.9	389.9	3.6	1.4	0
703	54	1	27	3	0	1	0	0	0	1	25	0	1	0	0	18	3.4	13	253.9	4.2	0.7	0
704	78	0	21	1	1	0	0	0	0	0	34	0	0	0	0	10.9	2.8	13.7	268.9	3.3	1.7	1
705	77	1	20	0	1	0	0	0	0	0	27	0	0	0	0	15.4	0.5	13	207.9	3	0.7	0
706	90	1	26	1	0	0	1	0	0	1	21	0	1	0	0	18.9	4.9	12.7	312.9	3.7	0.7	1
707	53	0	23	0	1	0	0	0	0	1	24	0	0	0	0	9.2	4.4	11.4	314.9	4.1	1	0
708	47	1	30	5	1	0	0	0	0	0	20	0	1	0	0	10.7	1.1	12.5	346.9	3.9	0.9	0
709	60	0	22	2	1	0	0	0	0	1	12	0	0	0	0	14.2	2.4	12.1	212.9	2.7	0.5	0
710	85	1	25	0	1	0	0	0	0	0	27	0	0	0	0	19.8	1.6	13.7	337.9	3.3	1	1
711	54	1	24	2	0	1	0	0	0	1	23	0	1	1	0	11.8	1.7	17.6	394.9	3.2	0.8	0
712	72	1	16	3	1	0	0	0	0	0	27	0	1	0	0	10.3	1	12.9	228.9	2.9	1.2	0
713	59	1	28	3	1	0	0	0	1	0	27	1	1	0	0	7.6	0.8	16.4	285.9	3.6	1.8	1
714	49	1	29	2	1	0	0	0	1	0	19	0	1	0	0	8.2	1.1	16.4	385.9	2.9	1	0
715	68	0	26	1	1	0	0	0	0	1	26	0	0	0	0	13.5	1.8	12.4	272.9	4.2	1	0
716	40	1	25	1	1	0	0	0	1	0	18	0	0	0	0	13.3	2.4	12.3	357.9	2.7	0.9	0
717	67	0	29	0	1	0	0	0	0	1	22	0	0	0	0	14.9	3	14.8	334.9	4.2	0.8	0
718	77	1	33	0	0	0	1	0	1	0	23	1	1	0	0	16.5	1.5	11.2	379.9	3.3	1.9	0
719	35	1	24	1	1	0	0	0	1	0	22	0	1	0	0	17.4	2.2	16.4	307.9	3.5	0.9	0
720	63	0	29	1	1	0	0	0	0	1	21	0	1	0	0	14.9	2.5	13.3	297.9	3.4	0.7	0
721	43	0	23	1	0	0	0	1	0	0	20	0	0	0	0	13.3	1.1	12.7	297.9	3.4	1.3	0
722	76	0	29	1	0	1	0	0	0	1	16	0	1	0	0	11.5	1.5	10.9	259.9	3.7	1.1	0
723	26	1	25	1	1	0	0	0	0	0	21	0	1	0	0	18.3	2.9	15.5	274.9	3	1	0
724	29	1	17	0	1	0	0	0	0	1	15	0	0	0	0	12.2	3.5	12.7	344.9	2.8	1.4	0
725	76	0	30	5	1	0	0	0	0	1	33	0	1	1	0	18.1	1.1	12.5	223.9	3.7	1.9	0
726	80	1	18	1	0	0	1	0	0	0	17	0	1	0	0	12.2	1.3	12.9	327.9	3.4	1.1	1
727	48	1	26	1	0	1	0	0	0	1	12	0	0	0	0	17.9	4.5	13.6	301.9	2.4	1.1	0
728	91	0	27	1	0	0	1	0	0	1	15	0	0	0	0	12.5	3.5	12.5	224.9	3.9	0.7	0
729	61	1	18	1	1	0	0	0	0	1	22	0	0	0	0	12	1.2	11.7	390.9	4.1	0.4	1
730	53	1	33	3	0	1	0	0	0	1	20	1	0	0	0	14.6	3.5	16.4	356.9	4.5	1	0
731	57	0	28	0	1	0	0	0	0	1	25	0	1	0	0	16.5	2.3	12.3	274.9	4.3	0.6	0
732	34	1	24	2	0	0	0	1	0	1	15	0	0	0	0	14.8	1.5	12.1	303.9	4.1	1	0
733	62	1	30	2	0	0	0	1	0	0	27	0	1	0	0	18.9	1.3	13.6	303.9	2.7	1.1	0
734	78	1	15	2	1	0	0	0	0	0	14	0	0	0	0	18.5	2.1	15.4	396.9	3.2	0.9	1
735	38	1	28	1	1	0	0	0	0	0	14	0	1	0	0	16	4.2	15.9	229.9	2.7	1.5	0
736	62	1	23	1	0	1	0	0	0	1	22	0	0	0	0	18.6	4.2	14	363.9	4	0.9	0
737	78	0	29	1	0	1	0	0	0	1	15	0	1	0	0	18.7	4.6	12.2	268.9	4	0.9	0
738	62	1	26	1	0	1	0	0	1	0	26	0	1	0	0	10.5	1.9	13.8	328.9	3.1	1.6	0
739	89	1	20	1	1	0	0	0	1	0	23	0	1	0	0	18.8	1.5	13.1	214.9	3	1.4	1
740	85	0	24	6	0	0	0	1	0	1	17	0	0	0	1	7.7	0.9	13	196.9	3.2	1.6	1
741	47	1	21	1	1	0	0	0	0	1	20	0	0	0	0	14.8	2.9	16.5	324.9	3.5	0.9	0
742	86	1	29	3	0	1	0	0	0	0	35	0	0	0	0	10.3	1.4	12.7	278.9	3.8	1.7	1
743	90	0	14	1	0	1	0	0	0	0	32	0	0	1	0	18.8	2.1	13.1	263.9	3.4	0.5	1
744	58	1	31	2	0	1	0	0	0	1	18	0	0	0	0	12.2	1.7	11.5	312.9	3.7	0.9	0
745	61	1	30	6	0	0	0	1	0	1	24	0	1	0	0	14.9	2.3	13.4	280.9	3.8	1.8	0
746	62	1	23	2	0	1	0	0	1	0	18	0	0	0	0	17.3	0.9	11.8	258.9	3.6	1.9	0
747	23	1	21	1	1	0	0	0	1	0	18	0	1	0	0	10.8	1.7	14.8	226.9	3.5	1.1	0
748	85	1	32	1	1	0	0	0	0	1	33	0	1	0	0	8.6	2.2	14.9	271.9	3.5	1.9	1
749	54	1	24	1	0	1	0	0	0	1	12	0	1	0	0	15	2	13	258.9	3.5	1.2	0
750	84	1	22	3	0	0	1	0	1	0	26	1	1	0	0	17.7	1.1	13	376.9	2.9	1.8	1
751	88	1	19	1	0	1	0	0	0	0	23	0	1	0	0	14.8	1	13.3	187.9	3.4	1.3	0
752	79	0	33	2	0	0	0	1	0	1	33	0	1	1	0	16.6	2.2	12.2	195.9	4.7	1.6	1
753	34	1	30	0	1	0	0	0	0	1	17	0	0	0	0	10.5	2.5	15.7	224.9	3.2	0.9	0
754	59	0	20	1	0	0	1	0	0	0	26	1	1	0	0	11.4	1.4	12.9	302.9	2.6	0.5	0
755	78	0	20	1	1	0	0	0	0	0	20	0	1	0	0	13.9	1.8	13.9	308.9	3.3	1	0
756	77	1	26	0	0	0	1	0	0	1	27	0	1	0	0	11.3	1.2	11.6	266.9	3.1	1.8	1
757	72	0	20	3	0	0	0	1	0	1	17	0	0	0	0	9.6	1	14.3	228.9	3.5	1.3	1
758	79	1	24	1	1	0	0	0	0	1	22	0	1	0	0	7.2	0.8	11	277.9	3.2	1.1	0
759	77	0	24	3	0	1	0	0	0	1	25	0	0	0	1	9.1	2.5	13.4	189.9	3.8	1.4	0
760	76	0	24	3	1	0	0	0	0	1	6	0	0	0	0	10.7	2.9	12.9	271.9	3.8	1.9	0
761	29	1	25	4	1	0	0	0	0	0	18	0	1	0	1	15.3	3.4	11.1	263.9	5	1.1	0
762	50	1	30	0	0	1	0	0	0	1	12	0	0	0	0	13.2	3.5	15.5	268.9	4.3	1.1	0
763	69	1	31	2	0	0	0	1	0	1	25	0	0	0	0	16.2	2.9	15.3	224.9	3.3	0.9	1
764	55	1	35	2	1	0	0	0	0	0	27	0	1	0	0	12.4	1.7	15.3	321.9	3.3	1.5	1
765	63	1	25	4	0	1	0	0	0	1	14	0	0	0	0	8	2	12.8	298.9	4	1	0
766	68	0	26	4	0	1	0	0	0	1	25	0	0	0	0	19.3	4.4	13.1	278.9	3	1.2	0
767	40	0	26	2	1	0	0	0	0	1	19	1	1	0	0	17.5	1.9	12.7	270.9	3.8	0.6	0
768	78	1	27	3	0	1	0	0	0	1	21	0	0	0	0	11.5	1.6	12	240.9	2.9	1.2	0
769	64	1	33	2	0	1	0	0	0	1	7	0	0	0	0	16.2	2.4	14.2	181.9	3.3	1.7	0
770	52	1	24	2	0	0	0	1	0	1	9	0	1	0	0	11.1	0.8	15.9	389.9	4.2	1	0
771	67	0	17	1	1	0	0	0	0	1	24	0	0	0	0	16.5	0.9	14	246.9	3.7	0.5	0
772	73	1	20	0	0	0	1	0	0	0	16	0	0	0	0	15.6	2.7	15.1	263.9	3.9	1	0
773	53	0	23	0	1	0	0	0	0	1	23	0	1	0	0	18.3	2.5	13.3	352.9	4.3	0.6	0
774	56	1	16	1	1	0	0	0	0	1	20	0	0	0	0	19.9	1.3	13.4	311.9	5.6	0.6	1
775	74	1	24	2	0	1	0	0	0	1	12	0	1	0	0	17	3	12.1	298.9	3.1	1.4	0
776	70	1	24	1	1	0	0	0	0	0	12	0	0	0	0	19.2	3	15.3	325.9	3.8	0.9	0
777	66	1	30	2	1	0	0	0	0	0	16	0	1	0	0	13	1.9	11.4	285.9	3.7	0.6	0
778	82	0	34	1	0	0	1	0	0	0	23	1	1	1	0	18.5	3.3	17.6	344.9	3.9	1.9	0
779	80	1	21	2	1	0	0	0	0	1	24	0	1	0	0	18.9	1.7	12	250.9	3.8	0.9	1
780	49	1	23	3	1	0	0	0	0	1	11	0	1	0	0	12.6	2.5	15.2	253.9	4.1	1.2	0
781	63	1	26	1	1	0	0	0	0	1	12	0	0	0	0	8.1	1.6	12.2	197.9	3.6	1.9	0
782	72	1	19	0	1	0	0	0	0	1	25	0	1	0	0	10.2	2.8	13.1	292.9	2.4	0.7	0
783	68	1	29	1	0	1	0	0	0	1	18	0	0	1	0	13.9	2.3	12.5	247.9	3.9	1.8	0
784	78	0	25	1	1	0	0	0	0	1	16	0	0	0	0	12.5	1.3	13.2	264.9	3.5	0.8	1
785	53	1	25	1	0	1	0	0	0	1	9	0	1	0	0	17.7	1.9	11.4	370.9	3.9	0.9	0
786	58	1	27	5	0	0	1	0	0	0	14	0	1	0	0	14.2	1.5	11.9	346.9	3.1	1.6	0
787	72	1	19	3	0	0	1	0	1	0	22	0	1	0	0	18.4	0.8	12.7	367.9	2.7	0.7	1
788	52	1	21	0	0	0	0	1	0	1	16	0	1	0	0	19.9	3.1	12	394.9	2.9	0.6	0
789	82	1	21	0	0	0	0	1	1	0	31	1	1	0	0	10.3	0.6	14.3	304.9	2.8	1.1	0
790	69	0	26	0	1	0	0	0	0	1	20	0	0	0	0	9.1	4.9	14.9	267.9	3.4	1	0
791	77	0	23	2	0	0	0	1	0	1	24	0	1	0	1	12.6	2.2	12.8	198.9	3.2	1.3	1
792	78	0	24	1	0	1	0	0	0	0	23	0	1	0	0	16.3	1.2	14.6	195.9	3.2	1.1	0
793	57	0	27	0	1	0	0	0	0	0	33	1	0	0	0	19.8	3.3	13.7	299.9	3.9	1.9	1
794	24	0	21	0	1	0	0	0	0	1	13	0	1	0	0	13	4.9	13.8	274.9	3.6	0.6	0
795	60	0	21	0	1	0	0	0	0	1	23	0	0	0	0	11.9	4.9	11.4	207.9	3.9	1.7	0
796	85	1	21	5	0	0	1	0	0	0	18	0	1	0	0	19.6	1.8	12.5	348.9	3.2	1.7	0
797	40	0	24	0	0	1	0	0	0	1	6	0	0	0	0	13.7	2.3	13	243.9	4.5	0.6	0
798	68	1	28	1	1	0	0	0	0	0	23	0	1	0	0	9.8	1.9	12.9	322.9	3.9	1.1	0
799	72	1	24	4	0	1	0	0	0	1	7	0	1	0	0	14.6	2.2	12.6	239.9	4.2	1.4	0
800	58	1	30	1	1	0	0	0	0	1	13	0	1	0	0	14.8	4.8	16.3	271.9	3.8	1.8	0
801	65	1	22	4	1	0	0	0	0	0	25	0	0	0	0	9.3	1.7	13.8	238.9	2.8	1	0
802	64	0	30	4	0	1	0	0	0	1	15	0	1	0	0	13.4	2.6	12.3	273.9	3.6	1.2	0
803	59	0	29	1	1	0	0	0	0	1	11	0	0	0	0	11.9	2.9	13.4	315.9	3.8	0.8	0
804	58	1	27	0	1	0	0	0	0	1	27	0	0	0	0	18.4	3.6	16.3	381.9	3.7	1	0
805	36	0	32	0	1	0	0	0	0	1	19	0	0	0	0	17.3	2	11.5	252.9	4	0.6	0
806	38	0	19	2	0	0	1	0	1	0	7	0	1	0	0	12.7	4.7	12.1	302.9	4	0.3	0
807	76	1	21	0	0	0	0	1	1	0	18	0	1	0	0	9	1.2	12.7	219.9	2.8	0.9	0
808	77	0	31	4	0	1	0	0	0	1	20	1	0	0	0	10.5	1.9	11.2	253.9	2.7	1.4	0
809	77	0	34	4	0	0	1	0	0	1	25	0	0	0	0	19.9	3.1	12	366.9	3.9	1.8	0
810	71	1	23	3	1	0	0	0	0	0	23	0	1	0	0	12.8	1.6	14.3	239.9	4	1.2	1
811	61	1	29	4	0	0	1	0	0	1	29	0	1	1	0	19.2	0.8	12.4	304.9	3.9	1.9	1
812	37	1	24	0	0	0	0	1	0	0	20	0	1	0	0	14.1	4.7	13	373.9	3.6	1.1	0
813	41	1	30	1	1	0	0	0	1	0	18	0	1	0	0	17.3	3.9	16.4	336.9	4.2	0.8	0
814	53	0	19	1	1	0	0	0	0	0	27	0	1	0	0	18.2	1.5	12	341.9	4.3	0.8	0
815	88	0	25	2	1	0	0	0	0	0	22	0	0	0	0	15.5	2.9	11.7	231.9	4.4	1.8	0
816	56	0	20	2	0	0	0	1	0	1	7	0	0	0	0	15.7	2.5	11.8	372.9	3.4	0.7	0
817	69	1	22	2	0	0	0	1	0	1	20	0	0	1	0	19.4	2.6	12.1	387.9	3.9	1.4	0
818	73	1	20	2	1	0	0	0	1	0	29	0	1	0	0	17.9	1.7	11.8	305.9	3.2	1.9	0
819	57	1	33	5	1	0	0	0	0	1	21	0	1	1	0	10.3	0.8	12.2	234.9	3.2	1.3	0
820	91	0	34	0	0	1	0	0	0	0	15	0	0	0	0	14.4	4.3	12.6	275.9	2.9	1.1	0
821	59	1	31	2	0	1	0	0	0	1	16	0	0	0	0	13.5	4.9	14.6	299.9	4.4	1.1	0
822	66	0	30	1	1	0	0	0	0	0	23	0	1	0	0	19.3	3.4	14.1	268.9	4.3	0.7	1
823	59	0	27	1	1	0	0	0	0	1	25	0	0	0	0	13.2	2.8	14.8	197.9	3.6	0.7	0
824	47	1	25	1	1	0	0	0	1	0	22	0	1	0	0	14.4	3.3	16.2	253.9	2.7	1.4	0
825	71	1	25	0	0	0	0	1	0	1	27	0	1	1	0	11.2	1.3	13.2	210.9	3	1.2	0
826	62	0	21	4	0	0	0	1	0	0	27	1	1	1	0	15.3	4	11.7	388.9	3.6	1.5	1
827	44	0	30	3	1	0	0	0	0	0	20	0	0	0	0	8.1	1.8	12.1	362.9	3.9	0.5	1
828	52	1	31	1	1	0	0	0	1	0	28	0	1	0	0	9.1	1.9	17.7	212.9	3.2	1.3	0
829	67	1	25	3	0	1	0	0	1	0	11	0	0	1	0	19.6	4.9	14.9	258.9	3.6	1.7	0
830	92	1	24	5	0	0	1	0	0	0	12	0	1	0	0	17.5	3.4	11.9	215.9	2.9	1	1
831	70	1	23	2	0	0	0	1	0	0	21	0	0	0	0	7.8	0.5	12.2	305.9	3.6	1.7	1
832	86	1	20	4	1	0	0	0	0	0	25	0	1	0	0	11.6	0.6	11.4	256.9	3.5	1.8	1
833	74	1	16	1	1	0	0	0	1	0	28	0	1	0	0	12.8	2.7	11.6	254.9	4.1	1	0
834	78	1	24	2	0	0	1	0	0	0	21	0	1	0	0	11.4	1.9	11.6	343.9	2.7	1.7	1
835	47	0	27	0	1	0	0	0	0	1	16	0	0	0	0	14.1	3.9	14.4	343.9	3.1	0.8	0
836	61	1	24	2	1	0	0	0	1	0	32	0	1	0	0	19.9	1.5	12.3	378.9	3.6	1.7	0
837	55	1	23	1	1	0	0	0	0	1	18	0	1	0	0	19.8	2.3	11.7	343.9	3.3	0.9	0
838	48	0	21	1	1	0	0	0	0	1	13	1	0	0	0	15.5	3	13.2	391.9	2.9	0.9	0
839	58	0	26	1	1	0	0	0	0	1	22	0	0	0	0	14.2	3.5	13.3	328.9	4.3	0.7	0
840	55	0	23	1	1	0	0	0	1	0	21	0	1	0	0	15.2	2.8	13.8	222.9	3.9	0.6	0
841	62	1	36	5	1	0	0	0	0	0	6	0	1	0	0	10.3	1.9	13.3	288.9	3	0.5	1
842	68	0	24	3	1	0	0	0	1	0	14	0	1	0	0	17.7	3.3	13.2	323.9	3.3	0.7	0
843	68	0	26	2	0	1	0	0	0	1	15	0	0	0	0	11.8	3.2	13.5	344.9	3.6	0.7	0
844	69	1	27	3	0	1	0	0	1	0	10	0	0	0	0	19.6	2.4	13.5	276.9	3.7	1.1	0
845	44	1	27	1	1	0	0	0	0	0	11	0	0	0	0	10.6	4	15.8	356.9	3.7	1.3	0
846	58	0	37	1	1	0	0	0	0	1	18	0	0	0	0	15.2	4.9	13.2	299.9	3.3	0.6	0
847	39	1	27	1	1	0	0	0	0	0	17	0	1	0	0	19.3	2.5	15	344.9	4.4	0.9	0
848	79	1	22	4	0	0	1	0	0	1	19	0	1	0	0	8.1	0.9	11.4	217.9	3.5	1.3	1
849	68	0	22	2	0	0	1	0	0	1	20	0	0	0	0	13	2.2	11.8	260.9	4.2	0.7	1
850	56	0	28	3	1	0	0	0	1	0	6	0	1	0	0	19.6	3.5	13.5	369.9	4.8	1.8	0
851	22	0	35	0	1	0	0	0	1	0	26	0	1	0	0	11.2	3.4	11.7	310.9	5	0.5	0
852	75	1	23	5	0	0	1	0	0	1	9	1	1	0	0	9.9	2.1	11.7	252.9	3.7	1	0
853	61	0	19	1	0	0	0	1	0	0	21	0	1	0	0	19.9	1.2	13.6	233.9	2.7	0.7	0
854	92	1	14	0	1	0	0	0	0	0	20	0	0	0	0	12.8	1.9	12.6	388.9	3.4	1.7	1
855	62	0	24	1	1	0	0	0	0	0	19	0	0	0	0	12.1	3.2	14.6	262.9	3.2	0.7	0
856	40	1	26	1	1	0	0	0	1	0	11	0	0	0	0	12.9	4.4	14	241.9	3.4	0.9	0
857	80	0	24	6	0	0	1	0	0	1	27	0	0	0	1	8.6	1.8	14.8	245.9	3.3	1.6	1
858	72	0	24	0	0	1	0	0	0	1	22	0	0	0	0	16.1	4.5	14.4	186.9	4	0.9	0
859	56	0	25	5	0	0	0	1	0	1	27	0	1	1	0	14.1	0.7	12	241.9	3.7	0.8	1
860	57	1	30	4	0	1	0	0	0	1	10	0	0	0	0	13.7	3.9	15.7	243.9	3.9	1.9	0
861	67	0	28	2	1	0	0	0	0	1	12	0	0	0	0	17.2	3.7	13.6	286.9	3.3	1	1
862	84	1	31	4	0	1	0	0	0	1	30	0	0	0	0	10.5	4.9	11.8	266.9	3.9	1.6	0
863	60	0	31	1	1	0	0	0	1	0	21	0	1	0	0	18.5	1.3	15.6	216.9	4.7	1	0
864	73	0	32	1	0	0	1	0	0	0	18	1	0	1	0	15.5	0.8	13.3	304.9	3.8	1.5	0
865	72	0	21	2	0	0	0	1	0	0	20	0	1	0	0	16.1	4.9	11.3	285.9	2.5	1.8	0
866	62	1	20	0	0	1	0	0	0	1	29	0	0	0	0	10.4	3.6	14.2	342.9	4.3	1.1	0
867	61	0	23	2	0	0	1	0	0	0	21	1	0	0	0	10.4	0.7	12.2	203.9	3.6	0.7	0
868	58	0	23	1	1	0	0	0	1	0	24	1	1	0	0	18.4	4.4	14.3	292.9	4.5	0.8	0
869	52	0	26	1	1	0	0	0	1	0	7	0	0	0	0	9.8	1.4	13.4	270.9	2.9	0.7	0
870	55	0	32	4	0	1	0	0	0	1	29	0	1	0	0	15.7	2.4	15.6	294.9	3.2	1	0
871	74	0	20	2	1	0	0	0	0	0	18	0	1	0	0	10.1	1.6	11.1	256.9	3.5	0.8	0
872	64	1	28	0	1	0	0	0	0	1	22	0	0	0	0	18.5	2.6	15.6	309.9	4.1	1.1	0
873	58	1	24	0	1	0	0	0	0	0	25	0	0	0	0	15.7	3.3	13	242.9	3.9	0.8	0
874	66	0	21	0	1	0	0	0	1	0	25	0	1	0	0	19.1	3	12.7	234.9	4	0.6	0
875	50	1	29	0	1	0	0	0	1	0	17	0	1	0	0	12	3.2	15	244.9	3.5	1	0
876	41	1	26	2	0	0	1	0	0	0	26	0	1	0	0	17	1.4	13.2	308.9	3.9	0.3	1
877	46	1	28	2	1	0	0	0	0	1	16	0	0	0	0	9.5	0.9	14.8	235.9	3.7	0.8	0
878	65	0	23	2	0	0	1	0	0	1	41	0	1	0	0	12	1.5	13	373.9	3.1	0.9	1
879	48	1	24	1	0	0	0	1	0	0	29	0	1	0	0	11.2	1.2	13	395.9	3.4	1.2	1
880	77	1	23	1	1	0	0	0	0	0	21	0	0	0	0	10	1.2	15.8	297.9	3.4	1.7	0
881	70	1	21	2	0	1	0	0	0	1	16	0	0	0	0	13	1.3	11.8	375.9	3.4	1.1	0
882	73	1	24	2	0	0	0	1	0	0	33	0	0	0	0	6.1	0.6	11.8	334.9	3.5	1.3	1
883	38	1	29	2	0	0	1	0	0	0	32	0	1	1	0	18.8	1.4	11.5	350.9	3.1	0.9	0
884	65	0	24	3	0	0	0	1	0	0	23	0	0	0	0	10.4	4.2	12.4	208.9	3.4	0.8	1
885	70	1	22	3	0	1	0	0	0	1	21	0	0	0	1	12	2.2	15.5	247.9	3.4	1	0
886	57	1	29	1	0	1	0	0	1	0	8	0	0	0	0	18.8	3.2	12.8	323.9	3.5	1.3	0
887	33	1	19	0	0	0	1	0	0	0	13	0	1	0	0	17.1	1.6	13	398.9	3.3	1	0
888	48	0	20	0	0	1	0	0	0	0	18	0	0	0	0	17.4	4.2	12.3	218.9	3.5	0.8	0
889	80	1	23	1	0	1	0	0	0	1	14	0	1	1	0	18.9	2.6	16.7	347.9	3.6	0.9	1
890	80	0	29	0	0	0	1	0	1	0	25	0	1	0	0	5.7	1	11.3	352.9	2.9	1.9	1
891	84	1	25	1	1	0	0	0	1	0	21	0	1	1	0	19.6	1.1	12.8	234.9	3.2	0.8	1
892	78	0	20	1	0	0	0	1	1	0	23	0	1	0	0	9.1	1.2	13.7	267.9	3.9	0.9	0
893	55	1	26	1	0	0	0	1	0	1	12	0	1	0	0	16.8	3.9	15.9	228.9	3.4	0.9	0
894	65	1	23	2	1	0	0	0	0	0	17	0	0	0	0	11.9	1.4	13.4	242.9	2.3	1.5	0
895	49	0	27	2	1	0	0	0	0	1	27	0	1	0	0	9.8	2.6	13.1	395.9	3.9	0.4	0
896	40	1	24	0	0	0	1	0	1	0	17	0	1	0	0	11.8	4.6	11.9	250.9	3.2	1.5	0
897	65	1	26	5	0	0	1	0	1	0	23	0	0	1	0	17.5	1.4	14	339.9	2.7	1.6	1
898	43	0	25	1	1	0	0	0	0	1	18	0	0	0	0	17.8	1.4	13.1	275.9	2.3	0.5	0
899	46	0	17	2	0	0	1	0	0	1	22	0	0	0	0	19.6	4.9	13.4	358.9	3.4	1	0
900	78	0	16	1	1	0	0	0	0	0	25	0	0	0	0	9.7	1.1	12.3	207.9	3.3	1.6	0
901	56	0	23	3	0	0	1	0	0	1	16	1	1	0	0	19.6	1.3	16.7	256.9	3.1	0.6	0
902	53	1	18	1	0	0	0	1	0	1	12	0	0	0	0	19.8	1.3	15	381.9	3.4	1	1
903	73	1	20	2	1	0	0	0	0	1	21	0	0	0	0	18.6	3.9	12.8	286.9	3.2	0.6	0
904	68	0	18	1	0	0	0	1	0	1	24	0	0	0	0	19.8	4.9	10.9	327.9	3.5	0.7	0
905	35	0	39	1	1	0	0	0	1	0	23	0	1	0	0	14.7	3.3	12.5	343.9	3.5	0.7	0
906	73	0	22	1	0	0	1	0	0	0	20	0	1	0	0	18.5	1.5	14.5	318.9	2.3	1.4	0
907	72	0	21	1	1	0	0	0	0	1	25	0	0	0	0	17.8	2.2	12.6	359.9	3.2	0.5	0
908	63	0	22	4	0	0	0	1	0	1	35	0	1	0	0	10.9	2.2	13.6	205.9	3.9	1.5	0
909	35	0	26	1	1	0	0	0	0	1	15	0	0	0	0	19.1	4.7	13.3	314.9	4.2	0.7	0
910	72	0	11	0	0	0	0	1	0	1	26	0	1	0	0	9.6	1.5	14.6	382.9	4.1	0.4	1
911	47	0	22	1	1	0	0	0	0	0	12	0	0	0	0	11.4	2.9	14.7	213.9	3.7	0.8	1
912	90	1	15	2	1	0	0	0	1	0	21	0	1	0	0	13.6	1.2	13.3	277.9	4	0.9	0
913	66	1	25	3	1	0	0	0	0	1	19	0	0	0	0	14.5	1.8	14	335.9	3.7	1	0
914	51	0	17	2	1	0	0	0	0	1	21	0	0	0	0	7.6	0.8	12.4	332.9	3.5	0.7	0
915	84	0	27	4	1	0	0	0	0	1	20	0	0	1	0	19	1.8	13.5	266.9	3.1	1.2	1
916	46	0	22	0	0	1	0	0	0	1	14	0	0	0	0	8	2.1	14.8	219.9	3.7	0.8	0
917	54	1	38	2	1	0	0	0	0	0	26	0	1	0	0	19.3	1.9	17.2	248.9	4.1	0.8	0
918	66	0	21	6	0	0	1	0	0	0	21	0	1	0	0	17.4	2.6	11.8	387.9	3	0.6	1
919	64	1	28	1	0	0	0	1	0	1	9	1	0	0	0	10.7	1.7	12.3	243.9	2.9	1	0
920	47	1	25	5	0	0	0	1	0	1	25	0	0	1	0	12.6	0.9	12.9	277.9	3.2	1.9	1
921	23	0	22	1	1	0	0	0	1	0	9	0	0	0	0	18.8	4.9	11.2	355.9	3.1	1.5	0
922	59	1	24	2	1	0	0	0	1	0	9	1	1	0	0	17.2	1.3	17.5	221.9	3.2	1	0
923	62	1	20	1	1	0	0	0	1	0	26	0	0	0	0	16.9	1.3	14.1	287.9	3.7	1.1	0
924	42	1	19	1	1	0	0	0	1	0	20	0	1	0	0	14	2.3	15.9	362.9	4.2	0.9	0
925	53	0	24	3	0	1	0	0	0	1	12	0	0	0	0	15.1	3.1	12.4	252.9	3.3	1.7	0
926	60	1	24	4	1	0	0	0	0	1	20	0	1	0	0	16.6	1.8	15.4	225.9	4.3	0.8	0
927	87	0	23	3	0	0	1	0	0	0	32	1	0	0	0	17.3	1.5	11.8	242.9	3.6	1.7	0
928	64	0	26	0	0	1	0	0	0	1	19	0	1	0	0	17	4.9	12.6	237.9	3.4	0.8	0
929	60	1	23	3	0	1	0	0	0	1	13	0	0	0	0	8.4	2.6	16.6	269.9	3.5	1.4	0
930	49	1	26	2	0	0	0	1	0	0	29	1	1	0	0	19.1	1.2	12	211.9	3.2	1.9	1
931	55	1	25	2	1	0	0	0	1	0	22	0	1	0	0	12.1	2.9	13.7	224.9	3.8	1.1	0
932	35	1	26	0	1	0	0	0	0	0	19	0	0	0	0	15.3	1.5	13.1	252.9	3.3	0.9	0
933	48	0	26	2	1	0	0	0	0	0	18	0	0	0	0	16.6	2.2	12.5	343.9	3.6	0.3	1
934	77	0	28	2	1	0	0	0	0	0	30	0	1	0	0	18.7	2.6	12	263.9	3	0.7	1
935	68	1	25	2	1	0	0	0	1	0	24	0	1	0	0	18.6	2.2	13.9	249.9	3.5	1	0
936	65	1	23	2	0	1	0	0	0	1	23	0	0	0	0	13.9	2.9	13.6	277.9	4.1	1.8	0
937	54	1	24	0	1	0	0	0	1	0	19	0	1	0	0	14.7	3.7	15.6	313.9	2.9	1.3	0
938	90	1	29	3	1	0	0	0	0	0	25	0	0	0	0	11.6	2.8	12.3	197.9	4.2	0.9	1
939	46	1	38	3	0	1	0	0	0	1	10	0	1	0	0	17.2	2.6	10.8	334.9	3.2	1.9	0
940	68	0	24	1	0	0	1	0	0	0	13	0	0	0	0	13.4	2.6	11.6	323.9	3.9	1	1
941	85	1	23	5	0	0	1	0	0	0	26	0	1	1	0	15.2	1.3	13.1	297.9	3.1	1.6	1
942	41	1	21	1	0	0	1	0	0	0	12	0	0	0	0	13.5	1.5	14.2	312.9	3.7	0.8	0
943	37	1	31	2	0	0	0	1	0	0	28	1	1	0	0	11.1	2.5	11.3	290.9	3.5	1	1
944	22	1	22	0	0	0	0	1	0	1	6	0	0	0	0	17.3	2	13.5	320.9	3.1	1.4	0
945	65	1	32	2	1	0	0	0	0	1	5	0	0	0	0	14.3	3.6	15.5	265.9	3.2	1.4	0
946	72	1	20	5	0	1	0	0	0	1	14	0	0	0	0	15	1.3	13.5	202.9	2.9	1.2	0
947	72	0	23	3	1	0	0	0	0	0	21	0	1	0	0	13.3	2.6	11.6	249.9	5.4	0.8	1
948	55	1	28	4	1	0	0	0	0	0	5	0	1	0	0	13.2	2.9	14.1	180.9	3.4	1.5	0
949	57	1	19	2	0	0	0	1	1	0	24	1	0	1	0	18.1	3.7	11.6	373.9	3.3	1	1
950	86	1	25	0	1	0	0	0	1	0	22	0	1	0	0	19.8	1.1	16.5	266.9	3.3	1.5	0
951	21	1	26	0	1	0	0	0	0	1	24	0	0	0	0	9.7	4.2	14.2	284.9	3.7	0.8	0
952	42	1	50	3	1	0	0	0	1	0	23	0	1	0	0	18.6	1.5	15.9	331.9	4.1	1	0
953	53	1	20	1	0	0	1	0	0	1	17	0	1	0	0	10.3	1.2	12.1	245.9	3.5	1.2	0
954	60	1	29	3	0	0	1	0	0	1	13	1	1	0	0	17.6	4.2	12.7	297.9	2.2	0.8	0
955	56	1	27	1	0	1	0	0	0	1	24	0	0	0	0	19	2.6	13.3	304.9	3.3	1.1	0
956	35	0	28	0	0	0	0	1	0	0	25	1	1	0	0	18.4	1.7	12.9	365.9	3.2	0.8	0
957	78	0	31	1	0	0	1	0	1	0	41	0	1	1	0	19.9	1.3	15.7	396.9	2.3	1.7	1
958	81	1	21	1	1	0	0	0	1	0	28	0	1	0	0	11.6	1.5	16	182.9	3.2	1.1	0
959	51	1	23	1	0	1	0	0	0	1	13	0	0	0	0	15.6	2.3	15.7	335.9	4	0.8	0
960	63	0	22	1	0	0	1	0	0	1	27	0	0	0	0	18.2	1	12.2	266.9	3.5	1.6	1
961	78	0	20	0	0	1	0	0	0	1	16	0	1	0	0	11	1.1	14.5	381.9	3.1	1.9	1
962	58	1	23	1	1	0	0	0	0	1	22	0	1	0	0	18.5	0.8	15.9	197.9	3.8	1	0
963	78	0	22	2	1	0	0	0	1	0	32	0	1	0	1	12.5	1.9	12.1	190.9	3.4	0.6	1
964	85	1	22	2	1	0	0	0	0	0	16	0	0	0	0	11	1.1	12.6	207.9	3.4	1.1	0
965	51	0	28	1	1	0	0	0	0	1	20	0	1	0	0	10.3	1.7	13.1	397.9	3.6	0.5	0
966	49	1	25	0	1	0	0	0	0	1	18	0	0	0	0	18.6	2.2	17.8	264.9	3.7	0.7	1
967	56	1	26	0	0	0	0	1	0	1	27	0	1	0	0	12.7	1.6	13.9	245.9	2.9	1.7	0
968	53	1	28	2	0	0	0	1	0	0	26	0	0	0	0	12.2	2.5	11.4	388.9	3.4	1.4	1
969	49	1	26	1	1	0	0	0	0	0	19	0	1	0	0	15.9	3.3	14.3	217.9	3	0.7	0
970	73	1	25	4	1	0	0	0	1	0	25	0	1	0	0	16.3	4.9	14.2	275.9	4.3	1.6	0
971	45	0	34	2	0	0	0	1	1	0	24	1	0	0	0	17	1.4	12.9	234.9	3.2	1.9	0
972	33	0	27	0	1	0	0	0	0	1	25	0	0	0	0	9.4	2.3	11.4	330.9	3.3	0.6	0
973	45	0	36	1	0	1	0	0	0	1	18	0	0	0	0	15.1	3.5	11.4	335.9	4	1.2	0
974	73	1	22	0	1	0	0	0	0	0	26	0	0	0	0	16.3	1	13.6	232.9	3.5	1	0
975	46	0	22	1	1	0	0	0	0	1	10	0	0	0	0	12.2	1.5	11.8	297.9	3.3	0.6	0
976	73	1	25	3	1	0	0	0	0	0	15	0	1	0	0	11.5	1.6	13.5	195.9	4.2	1	1
977	57	1	29	1	1	0	0	0	0	1	10	0	0	0	0	13.2	2.9	17.8	277.9	3	1.8	0
978	59	1	26	0	0	1	0	0	0	1	19	0	0	0	0	10.6	1.4	15.3	275.9	4.4	0.9	0
979	81	0	22	0	1	0	0	0	0	1	20	0	0	0	0	16.1	2.4	12	192.9	3.9	0.7	0
980	92	1	23	4	1	0	0	0	1	0	28	0	0	0	0	16.1	1.9	11.5	334.9	3.2	0.8	0
981	73	0	27	1	1	0	0	0	0	0	12	0	1	0	0	16.1	1.8	11.9	318.9	3.7	0.7	0
982	65	0	26	4	1	0	0	0	0	1	12	0	0	0	0	10.8	2	11.9	360.9	3.9	1	0
983	73	0	23	3	0	1	0	0	1	0	12	0	0	0	0	11.4	2.9	13.4	246.9	3.9	0.8	0
984	20	0	26	3	1	0	0	0	1	0	17	0	1	0	0	13.3	4.9	12.4	359.9	4.5	0.7	0
985	21	1	37	0	1	0	0	0	0	0	24	0	1	0	0	15.4	2.1	14.7	313.9	3.3	1	0
986	55	1	26	1	0	0	0	1	0	1	13	0	0	0	0	12	1.6	12	394.9	3	0.9	0
987	81	0	24	4	0	0	1	0	0	1	15	0	0	0	0	18.3	4.9	13.5	243.9	4.3	0.7	0
988	40	0	25	1	1	0	0	0	0	0	28	0	0	0	0	9.1	1.8	10.8	321.9	3.6	0.8	0
989	62	0	25	0	1	0	0	0	0	1	21	0	0	0	0	12.9	2.9	12.5	258.9	2.7	0.6	0
990	61	1	38	0	1	0	0	0	0	1	21	0	0	0	0	9.4	2	17.3	358.9	4.3	0.9	0
991	84	0	22	5	0	0	1	0	0	1	25	1	0	0	0	16	1.6	12.9	286.9	3.6	0.9	1
992	64	1	21	2	0	1	0	0	0	1	26	1	1	0	0	19	1.2	12.5	371.9	4.9	1.9	0
993	42	1	15	1	0	0	0	1	1	0	32	1	1	0	0	8.2	1.7	12.8	237.9	3.6	1.2	0
994	65	0	27	1	1	0	0	0	1	0	24	0	1	0	0	13.6	3	13.5	305.9	3.9	0.5	0
995	60	0	30	1	1	0	0	0	0	0	16	0	1	0	0	13.5	2.7	15.2	222.9	3.8	0.8	0
996	78	1	32	0	0	0	1	0	0	0	16	0	1	0	0	12.5	1.1	12.5	384.9	3.2	0.9	0
997	49	0	23	0	1	0	0	0	0	1	20	0	0	0	0	16.6	1.5	14.3	257.9	3.4	0.6	0
998	43	1	19	3	0	1	0	0	0	1	13	0	1	0	0	16	1.1	12.7	319.9	3.5	1.1	0
999	36	1	26	1	1	0	0	0	0	1	42	0	1	0	0	19.8	1.7	16	334.9	4.5	1	0
1000	61	0	24	2	0	1	0	0	0	1	46	0	1	0	0	13.9	1.7	13.5	284.9	4	0.9	0
1001	54	0	22	0	1	0	0	0	1	0	12	0	1	0	0	14.7	1.3	11.3	389.9	4.1	0.6	0
1002	66	0	37	0	1	0	0	0	0	1	22	0	0	0	0	8.7	2.9	12.4	254.9	3.8	1.8	0
1003	77	1	24	4	0	0	1	0	0	0	31	0	1	0	0	9.2	2.2	12.4	308.9	3.5	1	0
1004	62	0	29	2	0	1	0	0	0	1	24	0	0	0	0	15.8	4.6	13.6	330.9	3.6	1.2	0
1005	47	1	27	0	0	0	1	0	1	0	25	0	1	0	0	19.9	2.1	12.6	247.9	3.1	0.9	0
1006	64	0	23	0	1	0	0	0	0	1	15	0	0	0	0	17	0.8	15.2	276.9	3.9	0.5	0
1007	94	1	23	2	0	0	1	0	0	1	21	1	1	0	0	9.3	3.2	13	209.9	3.7	1.9	0
1008	54	1	29	0	1	0	0	0	0	0	23	0	1	0	0	19.5	4.9	17.8	208.9	3.4	0.9	0
1009	33	1	22	1	1	0	0	0	0	1	22	0	0	0	0	16.1	4.9	17.3	269.9	3.4	1	0
1010	46	1	30	2	1	0	0	0	0	0	18	0	1	0	0	19.3	1.6	16.1	235.9	3.3	0.7	0
1011	61	0	33	3	0	0	1	0	0	0	21	1	1	0	0	14	2.2	16.8	329.9	2.6	0.8	0
1012	89	0	27	3	1	0	0	0	0	1	23	0	0	0	0	11.7	2.5	11.5	336.9	3.9	1.5	0
1013	42	1	19	3	0	0	0	1	0	1	22	1	1	0	0	19.3	4.9	12.8	341.9	3.1	0.4	1
1014	53	1	28	3	0	1	0	0	0	1	8	0	0	0	0	14	1.8	16.6	222.9	3.7	1.9	0
1015	66	0	19	2	0	0	0	1	0	1	12	0	1	0	0	10.8	1	13.8	309.9	5	0.6	0
1016	70	1	26	0	1	0	0	0	0	0	31	1	1	1	0	15.7	1.7	14.4	243.9	3.4	1.9	1
1017	52	1	21	1	1	0	0	0	0	1	7	0	0	0	0	15.5	3.5	15.4	253.9	3.6	0.9	0
1018	72	1	26	3	0	0	1	0	0	0	17	1	1	0	0	12.7	1.6	15.8	321.9	3.2	1.2	0
1019	74	1	26	1	1	0	0	0	0	1	24	0	1	0	0	14.5	4.3	13.5	236.9	4.3	1.6	0
1020	68	1	26	2	0	0	0	1	1	0	19	0	0	0	0	14.2	2.1	15	309.9	3.9	0.9	1
1021	85	1	27	1	1	0	0	0	0	0	16	0	0	0	0	14.3	3.1	12.9	238.9	3.2	1.7	1
1022	65	1	19	1	1	0	0	0	0	1	22	0	1	0	0	15.2	2.8	15.3	263.9	4.6	0.9	0
1023	52	1	23	2	1	0	0	0	0	1	23	0	0	0	0	18.1	1.6	15.1	226.9	4.2	1.1	0
1024	54	1	25	0	1	0	0	0	0	0	22	0	0	0	0	12.2	1.4	14.7	344.9	2.4	0.8	0
1025	40	1	22	1	1	0	0	0	1	0	10	0	1	0	0	16	4	15.3	273.9	3	0.7	0
1026	76	1	27	2	1	0	0	0	0	0	36	0	0	0	0	13.7	2	16.1	272.9	3.3	1.5	0
1027	69	1	29	1	1	0	0	0	0	0	17	0	0	0	1	8.2	1.5	12.1	184.9	3.3	0.6	0
1028	41	1	24	1	1	0	0	0	0	1	20	0	0	0	0	9.6	2.1	15.7	345.9	3.2	0.9	0
1029	55	1	21	1	0	0	0	1	0	1	15	0	1	0	0	10.9	1.6	14.1	323.9	3.6	0.6	0
1030	77	0	17	2	1	0	0	0	0	1	26	0	1	0	0	16.8	1.6	12.6	205.9	3.9	0.9	1
1031	50	1	20	2	0	0	0	1	0	1	22	1	1	0	0	4.4	0.6	12.8	325.9	3.3	0.7	1
1032	70	1	27	1	0	0	0	1	0	1	23	0	0	0	0	10.9	2.7	11.2	227.9	3.6	1	0
1033	62	1	29	2	0	1	0	0	0	1	29	0	1	0	0	16.4	1.3	14.4	189.9	3.4	0.7	0
1034	53	1	27	2	1	0	0	0	1	0	21	0	1	0	0	10.3	2.5	12.6	220.9	3.6	0.7	0
1035	85	0	25	3	1	0	0	0	0	0	27	0	1	0	0	12.6	1.6	12.5	241.9	3.7	1.1	0
1036	83	0	27	1	0	0	1	0	0	0	16	0	1	0	0	11	1.7	14.5	225.9	2.6	1	0
1037	58	1	25	0	0	1	0	0	0	1	9	0	1	0	0	17	4.9	14.2	312.9	3.9	1.7	0
1038	65	0	27	2	0	0	1	0	0	0	22	1	1	0	1	15.2	2	10.9	285.9	3.4	0.5	0
1039	30	1	22	0	0	0	0	1	0	1	20	0	0	0	0	16.2	2.7	13.1	360.9	3.3	1.1	0
1040	79	0	27	5	1	0	0	0	0	0	24	0	0	0	0	10	1.5	13.1	361.9	3.4	1.9	0
1041	73	1	25	2	0	0	1	0	1	0	27	0	1	0	0	14.8	3.9	12.9	358.9	3	1	0
1042	69	0	29	3	0	1	0	0	0	1	32	0	1	0	0	12.6	2	11.1	290.9	4.1	0.9	0
1043	26	0	24	0	1	0	0	0	0	0	7	0	0	0	0	16.4	4.6	12.9	327.9	3.7	0.7	0
1044	70	0	23	3	0	1	0	0	0	1	7	0	0	0	0	18	4.9	11.9	309.9	3.1	0.7	0
1045	52	0	27	1	1	0	0	0	1	0	25	1	1	0	0	19.2	2.1	15.1	262.9	3.4	0.5	0
1046	69	0	25	0	0	0	0	1	0	1	18	0	1	0	0	16.4	2	12	208.9	4.1	0.9	0
1047	66	1	15	2	1	0	0	0	0	0	17	0	1	0	0	11.3	1.5	11.8	338.9	3.7	0.6	1
1048	63	0	25	4	0	0	0	1	0	1	25	0	1	0	0	13.7	3.7	13.2	373.9	3.8	1.5	0
1049	68	0	23	6	1	0	0	0	0	0	16	0	0	0	1	12.8	2.7	13	268.9	4	1.8	1
1050	34	0	22	0	1	0	0	0	0	0	22	1	1	0	0	16.1	4.9	12.3	278.9	3.2	0.7	0
1051	47	1	30	0	0	0	0	1	0	1	14	0	0	0	0	18.2	2.3	10.7	318.9	3.6	1.3	0
1052	75	0	32	0	1	0	0	0	0	1	25	0	1	0	0	6.2	1.8	13.1	299.9	3.7	0.9	0
1053	79	1	31	3	0	1	0	0	0	1	14	0	0	0	0	16.5	3.6	11.5	259.9	3.4	1.7	0
1054	47	1	27	0	0	1	0	0	0	1	16	0	1	0	0	18.8	4.9	16.2	397.9	4.6	1.2	0
1055	84	1	20	3	0	0	0	1	0	1	21	0	0	0	0	9.5	1.2	13.1	269.9	3.6	0.7	0
1056	86	1	29	3	1	0	0	0	0	0	13	0	0	0	0	8.5	1.8	11.3	273.9	3.2	0.7	1
1057	70	0	26	0	1	0	0	0	1	0	15	0	1	0	0	17	1	13.6	234.9	4.2	0.5	0
1058	61	1	20	3	0	1	0	0	0	1	25	0	0	0	0	10.8	1.7	11.9	205.9	3.9	1.5	0
1059	41	1	26	0	1	0	0	0	0	0	25	0	0	0	0	16.8	3.2	16.7	388.9	3.4	1.1	0
1060	69	0	26	5	0	0	0	1	0	1	21	1	1	0	0	15.9	2	11.5	314.9	3.3	1	1
1061	97	1	28	0	1	0	0	0	0	0	24	0	0	0	0	15.1	1.7	11.7	238.9	3.2	1.3	1
1062	72	1	24	0	1	0	0	0	0	1	22	0	0	0	0	17.1	4.9	15.7	358.9	4	1	0
1063	41	0	24	0	0	1	0	0	0	1	11	0	1	0	0	15.5	2.4	12.7	333.9	3.9	0.6	0
1064	45	1	28	0	0	1	0	0	0	1	21	0	0	0	0	13.8	4.4	16.2	224.9	4.5	1.2	0
1065	47	1	23	1	1	0	0	0	1	0	20	0	1	0	0	13	2.3	15.2	360.9	3.3	0.8	0
1066	66	1	32	1	0	1	0	0	0	1	28	0	0	0	0	18.9	3.8	13.8	214.9	3.9	1.9	0
1067	60	1	25	0	1	0	0	0	1	0	25	0	1	0	0	10	1.2	13.8	248.9	2.6	0.9	0
1068	60	1	23	5	1	0	0	0	0	1	27	0	1	0	0	12.1	1.7	14.3	182.9	2.8	1.4	0
1069	55	1	24	1	0	0	0	1	0	1	15	0	0	0	0	12.5	2.5	13.3	272.9	4.2	1.2	0
1070	53	1	23	0	1	0	0	0	0	0	23	0	0	0	0	19.1	1.4	12.9	243.9	3.6	0.8	0
1071	62	1	23	0	1	0	0	0	0	1	23	0	1	0	0	16	3	15.3	237.9	3.9	0.8	0
1072	65	1	22	1	0	1	0	0	0	1	20	0	0	0	0	13	3.7	13.3	256.9	4.1	0.9	0
1073	86	1	21	1	0	0	1	0	0	1	30	0	1	0	0	7.8	1.4	12.4	385.9	2.6	0.5	0
1074	52	1	12	4	0	0	1	0	0	1	19	0	1	0	0	16.4	1.8	12.8	257.9	2.9	0.4	1
1075	66	1	22	2	0	0	0	1	0	1	11	0	0	0	0	18.6	2.6	12.2	198.9	2.9	0.8	0
1076	66	1	24	4	0	1	0	0	0	1	33	0	1	1	0	11.3	2.6	13	386.9	3.4	1.3	1
1077	49	0	25	0	0	0	1	0	1	0	22	1	1	0	0	17.9	3.4	16.3	384.9	3.2	0.7	0
1078	61	0	25	1	1	0	0	0	0	0	21	0	0	0	0	9.8	1.2	13.1	307.9	3.3	0.8	0
1079	49	0	18	2	0	0	0	1	0	1	9	0	0	0	0	8.6	1	14.1	196.9	3.6	0.9	0
1080	61	1	25	3	1	0	0	0	0	0	21	0	1	0	0	18.7	3.4	15.6	336.9	4.4	0.8	0
1081	76	0	29	4	0	0	1	0	0	0	9	0	1	1	0	19.4	1.9	13.3	338.9	3.4	1	1
1082	66	1	17	2	0	0	0	1	0	1	23	0	0	0	0	12.8	1.8	13.5	269.9	3.4	0.8	0
1083	63	0	24	2	0	0	1	0	0	0	22	0	1	0	0	13.1	1.3	12.1	279.9	3.8	1.3	1
1084	63	1	24	2	0	0	0	1	0	0	19	0	1	0	0	13.4	0.9	11.4	248.9	2.7	1.5	1
1085	37	1	20	0	1	0	0	0	0	0	16	0	0	0	0	9.4	1	12.9	199.9	3.8	1.1	0
1086	54	1	22	1	0	0	0	1	0	1	21	0	1	0	0	13.7	4	15.1	345.9	3.3	1.3	0
1087	44	0	27	0	0	0	0	1	0	1	6	0	0	0	0	17.2	1.6	10.7	260.9	2.6	0.7	0
1088	36	1	26	0	1	0	0	0	0	0	29	0	1	0	0	19.3	2	12.5	213.9	3.8	1.1	1
1089	61	1	20	1	1	0	0	0	0	1	25	0	0	0	0	7.3	0.8	13.7	345.9	3.6	0.8	1
1090	88	1	25	2	0	0	0	1	1	0	22	0	1	0	0	14.3	2	11.2	373.9	3.1	1.1	1
1091	59	1	39	3	0	1	0	0	0	1	10	0	0	0	0	16.6	3.6	13.7	262.9	3.3	0.6	0
1092	85	1	22	1	0	0	0	1	0	1	22	1	1	0	0	16	1.3	12.2	268.9	2.6	1.7	1
1093	63	1	21	1	0	0	0	1	0	1	13	0	0	0	0	17	4.1	14	386.9	3.4	0.9	0
1094	60	1	29	1	0	1	0	0	0	1	24	0	0	0	0	8.8	2.5	15.1	206.9	4.1	1	0
1095	55	0	23	0	1	0	0	0	0	1	25	0	1	0	0	13.5	3	13	387.9	3.9	0.5	0
1096	51	1	22	2	0	0	0	1	0	1	11	0	0	0	0	9.6	1.7	13.8	309.9	3.9	0.8	0
1097	55	1	21	3	1	0	0	0	0	0	20	0	1	0	0	11.9	1	13.4	284.9	2.9	0.7	0
1098	83	1	20	1	1	0	0	0	0	1	24	0	0	0	0	12.3	2.9	13.3	204.9	4	1.4	0
1099	78	1	23	2	0	0	1	0	0	0	18	1	1	0	1	14.1	2.9	13.4	356.9	3.8	1.2	0
1100	38	0	23	0	1	0	0	0	0	1	20	0	0	0	0	19.4	4.1	13.2	313.9	3.6	0.7	0
1101	34	1	30	0	0	0	0	1	0	0	10	0	1	0	0	16.4	2.4	13.5	335.9	4	1.1	0
1102	90	1	16	1	1	0	0	0	1	0	24	0	1	0	0	10.4	1.2	10.5	339.9	2.8	0.9	0
1103	71	0	22	0	0	1	0	0	0	1	14	0	1	0	0	11.5	2.8	15.7	212.9	4.4	0.8	0
1104	62	0	25	1	1	0	0	0	0	1	25	0	0	0	0	11.3	2.6	11.7	296.9	4.1	0.9	0
1105	57	1	21	2	0	1	0	0	0	1	16	0	0	0	0	8.5	3.6	16.1	252.9	4.2	0.9	0
1106	57	0	28	2	1	0	0	0	0	1	14	0	0	0	0	16.4	2.8	15	234.9	3.6	0.7	0
1107	63	1	23	3	0	1	0	0	0	1	11	0	0	0	0	18.4	2.2	11.6	337.9	3.6	0.8	0
1108	65	0	29	0	0	1	0	0	0	1	17	0	0	0	0	16	2.3	11.3	213.9	4.1	0.8	0
1109	36	0	23	0	1	0	0	0	1	0	15	0	1	0	0	16	2.1	12.3	358.9	3.7	0.6	0
1110	76	0	24	3	0	1	0	0	0	0	27	0	1	0	0	15.6	1.7	12.1	288.9	3.3	1.9	0
1111	67	1	26	1	1	0	0	0	0	0	23	0	1	0	0	11.5	3.9	17	232.9	4.1	1	0
1112	41	1	29	1	1	0	0	0	0	0	22	0	0	0	0	10.4	2.4	17.7	234.9	4.7	1.1	0
1113	68	0	27	1	0	0	0	1	0	0	33	0	0	0	0	12	3.3	12.6	386.9	3	0.4	0
1114	57	1	23	0	1	0	0	0	0	1	8	0	0	0	0	13.8	2.8	13.1	388.9	3.6	0.9	0
1115	50	1	18	4	0	1	0	0	0	1	10	0	0	0	0	9.3	1.5	14.6	346.9	3.3	0.6	0
1116	63	1	20	1	0	1	0	0	1	0	19	0	0	0	0	13.5	1.6	14.1	289.9	3.8	0.9	0
1117	58	1	21	0	1	0	0	0	0	1	28	0	1	0	0	13.7	1.9	15.2	377.9	4.3	1	0
1118	57	1	26	2	0	1	0	0	0	0	17	0	1	0	0	10.5	1.3	15.5	198.9	3.5	1.9	1
1119	78	0	25	1	1	0	0	0	0	0	31	0	0	0	0	7.6	1.3	15.7	218.9	3.1	0.6	0
1120	45	1	22	0	1	0	0	0	1	0	21	0	1	0	0	15.2	3	13.7	315.9	3.8	0.9	0
1121	27	1	23	1	0	0	0	1	0	1	15	0	0	0	0	15.9	4.8	14.2	346.9	3.8	0.7	0
1122	62	1	18	1	1	0	0	0	0	1	20	0	0	0	0	18.9	1.5	14	294.9	2.8	0.5	1
1123	51	1	27	1	0	1	0	0	1	0	5	0	0	0	0	13.5	2.5	14.7	394.9	2.8	1.8	0
1124	44	1	29	2	1	0	0	0	0	0	24	0	1	0	0	10.8	0.6	11.5	369.9	3.1	1	1
1125	56	1	23	1	1	0	0	0	0	0	14	0	0	0	0	10.2	2	13.3	223.9	4.1	0.8	0
1126	79	0	31	4	0	0	0	1	0	1	37	1	0	1	0	17.9	1	11.2	290.9	2.6	1	1
1127	51	1	24	3	1	0	0	0	1	0	22	0	1	0	0	18.8	1.2	17.6	303.9	3.9	0.8	0
1128	59	1	23	3	1	0	0	0	0	1	15	0	0	0	0	13.9	1.2	15	270.9	3.7	0.7	0
1129	32	0	22	1	1	0	0	0	0	1	19	1	1	0	0	18.5	2	12	354.9	3.3	0.5	0
1130	40	0	25	3	1	0	0	0	0	1	14	0	0	0	0	17.1	1.2	14.2	276.9	3.9	0.5	0
1131	38	1	35	1	1	0	0	0	1	0	29	0	1	0	0	16.1	2	14.2	380.9	3.1	0.8	0
1132	56	1	21	2	0	0	0	1	0	0	27	0	0	0	0	15.5	2.7	13.2	382.9	2.9	0.6	0
1133	65	1	20	5	0	0	0	1	1	0	26	0	1	1	0	7.9	1.8	14.4	316.9	3.1	1	1
1134	38	1	23	0	1	0	0	0	0	0	12	0	0	0	0	10.7	1.2	13	367.9	3.3	0.8	0
1135	31	0	20	0	1	0	0	0	0	1	13	0	0	0	0	16.2	4.9	12.5	384.9	3.4	0.6	0
1136	92	1	20	0	1	0	0	0	0	1	20	0	1	0	0	10.2	2.1	12.1	223.9	3.4	1.6	0
1137	53	1	24	2	1	0	0	0	0	0	24	0	1	0	1	18.3	1.5	11.1	335.9	3.8	1.2	0
1138	65	1	27	3	0	1	0	0	0	1	13	0	0	0	0	19.4	2.6	11.9	236.9	3.4	1.1	0
1139	22	0	19	1	1	0	0	0	0	1	22	0	0	0	0	10.8	1.6	14.4	330.9	3.6	0.6	0
1140	46	0	20	0	1	0	0	0	0	1	26	0	0	0	0	13.2	0.8	12.8	297.9	3.4	0.5	0
1141	48	0	23	1	1	0	0	0	0	1	19	0	0	0	0	14	2.1	12.8	251.9	3.7	1.1	0
1142	67	0	32	0	1	0	0	0	0	1	14	0	0	0	0	17.6	4.5	12.3	366.9	4.1	0.6	0
1143	60	0	25	2	1	0	0	0	0	1	22	0	1	0	0	15.3	1.1	12.3	230.9	3.1	0.7	0
1144	53	1	25	2	0	1	0	0	1	0	14	0	1	0	0	18.6	1.2	16.1	206.9	4.2	1.8	0
1145	69	0	25	0	0	0	1	0	1	0	30	0	0	0	0	17.4	3.2	12.5	311.9	3	0.7	0
1146	76	0	22	1	1	0	0	0	1	0	28	1	1	0	0	14.7	4.9	12.2	372.9	4.2	0.6	1
1147	57	1	30	1	1	0	0	0	1	0	28	0	1	0	0	16.6	4.9	17.1	234.9	4.4	1	0
1148	43	0	20	1	0	0	1	0	0	1	9	0	0	0	0	13.1	3	12.1	383.9	4.8	0.8	0
1149	54	0	25	1	1	0	0	0	0	1	21	0	0	0	0	17.9	4.9	16	379.9	3.2	0.7	0
1150	79	0	24	0	1	0	0	0	1	0	28	0	1	0	0	12.6	1.9	12.8	299.9	3.2	0.7	0
1151	98	1	21	0	1	0	0	0	0	0	22	0	0	0	0	16	1.5	13	227.9	3.5	1	0
1152	52	1	24	2	1	0	0	0	0	0	10	0	0	0	0	14.2	2.4	13.9	385.9	4.1	1	0
1153	62	1	28	1	0	0	1	0	0	0	15	0	0	0	0	16.1	1.4	11.2	247.9	3.4	0.7	0
1154	62	1	28	0	0	0	0	1	0	1	16	0	1	0	0	15.9	2.1	12.9	272.9	4.2	1.4	0
1155	27	1	26	0	1	0	0	0	1	0	26	0	1	0	0	19.7	1.4	15.9	199.9	3.4	0.8	0
1156	64	1	23	0	0	1	0	0	0	1	20	0	0	0	0	11.7	3.3	14.3	243.9	4	0.8	0
1157	52	0	20	1	1	0	0	0	1	0	23	0	1	0	0	16.3	1.8	13.4	337.9	3.7	0.6	0
1158	63	0	25	0	1	0	0	0	0	1	9	0	0	0	0	14.4	4.7	13.4	278.9	3	0.7	0
1159	67	1	26	3	1	0	0	0	0	1	26	0	1	0	0	18.2	4.2	14.5	256.9	3.6	1.6	1
1160	65	0	26	0	1	0	0	0	0	1	23	1	1	0	0	9.3	0.7	11.6	264.9	3.3	0.6	1
1161	65	0	21	0	1	0	0	0	0	1	14	0	0	0	0	17.8	2.9	15.4	280.9	3.8	0.8	0
1162	62	0	26	2	1	0	0	0	1	0	25	0	0	0	0	12.4	2.4	14.7	313.9	4	0.9	0
1163	60	0	26	2	0	0	1	0	0	1	22	1	1	0	0	18.7	3.5	12.8	234.9	4.3	1	1
1164	38	1	21	0	1	0	0	0	1	0	21	0	0	0	0	14	2.2	14.1	361.9	3.7	0.8	0
1165	57	1	31	4	0	1	0	0	0	0	26	0	1	0	0	12.2	2.9	16.7	215.9	3.9	1.9	1
1166	38	0	27	1	1	0	0	0	0	1	21	0	0	0	0	19.9	1	12.5	296.9	3.2	0.6	0
1167	60	0	36	0	1	0	0	0	0	1	34	0	0	0	0	17.6	2.2	13.6	271.9	4.1	0.7	0
1168	73	1	22	1	1	0	0	0	0	1	27	0	0	0	0	18	1.1	14.7	194.9	3.1	1.7	1
1169	42	1	19	2	0	0	0	1	0	1	11	0	1	0	0	9.5	2.2	11.3	329.9	4.2	0.7	0
1170	30	1	29	1	1	0	0	0	0	1	12	0	0	0	0	18	3.9	17.7	352.9	2.9	0.9	0
1171	79	1	22	2	1	0	0	0	0	1	27	0	1	0	0	15.1	2.6	12.9	292.9	3.4	0.8	0
1172	71	1	18	0	1	0	0	0	0	1	24	1	0	0	0	11.2	0.9	11.8	217.9	4.2	0.7	0
1173	75	1	21	0	1	0	0	0	0	0	27	0	0	0	0	14.1	1.4	12	259.9	3.2	0.9	0
1174	55	1	28	1	1	0	0	0	1	0	22	0	1	0	0	19.1	2.6	14.8	308.9	3.1	1.3	1
1175	77	0	21	2	0	1	0	0	0	1	19	0	1	0	0	18.4	1.2	12.7	246.9	3.5	0.8	0
1176	63	1	22	3	0	0	1	0	0	0	28	0	1	0	0	10.8	1.2	12.5	317.9	3.3	0.4	1
1177	88	1	24	4	0	0	1	0	0	0	22	0	1	0	0	17.9	2.8	13.4	327.9	3.4	1.3	1
1178	56	0	27	6	0	0	1	0	1	0	19	0	1	1	0	18	2.6	13.3	316.9	3.7	1.8	0
1179	83	0	21	3	0	0	1	0	0	1	21	0	0	0	0	7.6	1.7	12.3	216.9	2.7	0.5	0
1180	70	1	20	3	1	0	0	0	1	0	19	0	0	0	0	16.3	3.4	12.2	336.9	3.8	0.7	0
1181	57	1	20	1	0	0	0	1	0	1	17	0	0	0	0	17.1	1.1	11.4	290.9	3	1.3	0
1182	90	1	24	4	1	0	0	0	0	0	23	0	1	0	0	10.4	0.8	12	223.9	4.2	1.8	0
1183	84	1	22	1	1	0	0	0	0	1	18	0	0	0	0	9.2	1.5	13.8	256.9	3.6	1.4	0
1184	86	1	23	3	0	0	1	0	0	1	23	0	1	0	0	11.6	1.6	12.1	313.9	3.3	1.8	1
1185	81	1	26	0	0	1	0	0	0	1	27	0	0	0	0	14.3	4.2	12.5	250.9	3.3	1.3	0
1186	72	1	19	2	0	0	1	0	0	1	16	0	1	0	0	16.9	0.7	12.6	392.9	3	0.5	1
1187	80	1	25	5	1	0	0	0	0	1	37	0	1	0	0	12.6	3.5	14.7	275.9	3.4	1.1	0
1188	78	0	26	2	0	1	0	0	0	1	20	0	0	0	0	11.4	4.2	13.7	245.9	3.9	1.1	0
1189	33	1	25	1	1	0	0	0	0	1	17	0	0	0	0	16.8	1.5	16.2	207.9	3.8	0.7	0
1190	38	1	29	2	0	1	0	0	0	1	9	0	0	0	0	15.2	3.6	12.7	234.9	3.9	1.1	0
1191	77	1	21	0	1	0	0	0	0	0	34	0	1	0	0	13.1	1.3	12.6	229.9	4.3	0.7	0
1192	77	1	23	1	0	0	0	1	0	1	12	0	0	0	0	15.9	2.2	12.8	321.9	3.4	0.8	0
1193	51	0	17	3	0	0	1	0	0	1	19	0	0	0	1	7.1	1.1	11.2	255.9	2.8	0.5	1
1194	62	1	20	0	0	0	1	0	0	1	26	0	1	0	0	11.7	2.6	17.7	328.9	4	0.9	0
1195	62	1	17	4	0	0	1	0	0	0	20	1	0	0	0	12.6	2	11.3	346.9	2.7	0.9	1
1196	57	1	21	0	0	0	1	0	0	1	30	1	1	0	0	16.8	2.7	13.3	385.9	2.9	0.9	0
1197	65	1	24	2	0	0	0	1	0	1	20	0	0	0	0	12.8	1.3	14	385.9	3.5	0.7	0
1198	52	1	22	4	0	0	0	1	1	0	31	0	1	0	0	13.2	4.4	12.6	296.9	3.3	1.7	1
1199	71	1	24	0	1	0	0	0	1	0	28	0	0	0	0	18	2.1	14.3	220.9	3.9	1.3	0
1200	31	1	25	1	1	0	0	0	0	0	28	0	1	0	0	19.3	2.3	14.9	381.9	3.6	0.7	0
1201	54	0	25	1	1	0	0	0	0	0	10	0	0	0	0	8.1	2.2	14.6	333.9	2.9	0.7	0
1202	47	1	33	1	0	1	0	0	1	0	22	0	1	0	0	13.4	1.2	15.3	290.9	3.1	1.2	0
1203	87	1	21	2	0	0	0	1	0	0	22	0	1	0	0	6.8	0.8	13.9	263.9	2.7	1.5	0
1204	55	1	30	2	0	0	0	1	0	1	23	0	1	0	0	13	2.4	14.2	207.9	3.6	1.3	0
1205	28	0	15	1	0	0	0	1	0	1	5	0	0	0	0	6.1	3	12.2	209.9	4.2	0.5	0
1206	81	0	30	7	0	0	0	1	0	1	24	0	1	0	0	9.8	1.5	13.7	204.9	3.2	1	0
1207	78	0	23	0	0	1	0	0	0	1	22	0	0	0	0	8.6	2.8	11.9	379.9	3.9	0.9	0
1208	76	0	20	1	1	0	0	0	1	0	31	0	1	0	0	17.1	1	12	270.9	2.9	0.7	0
1209	38	1	23	1	1	0	0	0	0	0	6	0	0	0	0	9.5	2.7	17.2	314.9	3.5	1	0
1210	75	1	18	2	0	0	0	1	0	0	36	1	1	0	0	7.4	2.1	12.1	282.9	2.9	1.8	0
1211	52	0	18	4	1	0	0	0	0	1	22	0	0	0	0	13.3	1.8	13.5	374.9	3.7	0.7	0
1212	60	0	19	0	1	0	0	0	0	1	21	0	0	0	0	15.6	2.9	12.5	228.9	3.7	0.8	0
1213	57	1	21	2	0	0	1	0	1	0	22	0	0	0	0	19.8	0.6	11.7	217.9	3.3	1.9	1
1214	29	1	32	1	1	0	0	0	0	1	15	0	0	0	0	12.3	1.9	16.9	326.9	5	1	0
1215	88	1	22	3	1	0	0	0	0	0	30	1	1	0	0	19.3	3.1	13.8	369.9	3.2	1	1
1216	63	1	17	0	1	0	0	0	0	0	21	0	0	0	0	8	2.3	14.5	250.9	3.1	0.7	0
1217	89	0	31	0	0	0	0	1	1	0	23	0	1	1	0	9.4	1.1	11.7	250.9	3.6	0.9	1
1218	34	1	31	2	1	0	0	0	1	0	21	0	1	0	0	18.3	4.9	16.6	321.9	3.4	0.8	0
1219	59	1	17	4	0	0	1	0	0	1	17	1	1	0	0	19.9	3.5	11.9	376.9	3	0.9	1
1220	84	1	22	2	1	0	0	0	0	0	22	0	0	0	0	12.3	1.4	14.4	351.9	2.7	0.8	0
1221	60	1	25	1	0	0	0	1	0	1	27	0	1	0	0	12.2	2.1	17.8	233.9	4.2	1.1	0
1222	80	1	22	7	1	0	0	0	0	0	16	1	0	0	0	8.1	1.6	11.3	231.9	2.8	1.9	0
1223	37	1	28	0	1	0	0	0	0	1	10	0	0	0	0	16.2	4.5	15.4	354.9	4.2	1.2	0
1224	77	0	20	4	1	0	0	0	1	0	31	0	1	1	0	17.9	1.5	10.9	293.9	3.2	1.8	0
1225	82	0	35	0	1	0	0	0	0	1	26	0	0	0	0	13.1	2.4	10.8	261.9	3.8	1.9	0
1226	62	0	23	3	1	0	0	0	0	1	20	0	1	0	0	14.5	1.3	11.4	331.9	3	0.7	0
1227	57	0	22	0	1	0	0	0	0	1	15	0	0	0	0	11.1	1	11.6	328.9	3.7	0.6	0
1228	54	1	25	1	1	0	0	0	0	0	28	0	1	0	0	13	2	13.5	320.9	2.7	1.7	1
1229	44	1	28	1	1	0	0	0	0	0	7	0	0	0	0	16.3	1.6	15	392.9	4.1	1.4	0
1230	80	0	18	2	0	0	1	0	1	0	23	0	1	0	0	18	1.7	12.9	282.9	3.1	0.7	1
1231	71	1	21	1	0	0	0	1	0	1	33	0	1	0	0	14.1	2.5	11.3	210.9	3.6	0.6	0
1232	66	1	21	4	0	1	0	0	0	1	22	0	1	0	1	5.9	1.2	15.7	382.9	3.7	1.9	0
1233	76	0	21	1	0	1	0	0	0	0	20	0	1	0	0	18.5	1.3	13	276.9	3.4	1.1	0
1234	78	1	21	1	1	0	0	0	0	0	20	0	0	0	0	16.2	2.7	12.9	286.9	3.4	1	1
1235	21	1	34	0	0	0	0	1	0	1	23	1	1	0	0	19.1	2.5	15.2	352.9	3.4	1.1	0
1236	85	0	22	5	1	0	0	0	0	0	24	0	0	0	0	9.1	2.6	11.5	196.9	3.7	0.9	0
1237	21	0	21	1	0	0	0	1	0	1	17	0	1	0	0	18.1	1.2	14.7	392.9	4.4	0.5	0
1238	77	0	16	2	1	0	0	0	0	0	30	0	1	0	0	14.2	1	15	222.9	3.6	1.4	0
1239	53	0	28	1	1	0	0	0	0	1	22	0	0	0	0	13	2.3	11.5	230.9	4.1	0.6	0
1240	24	1	17	2	0	1	0	0	1	0	19	0	1	1	0	19.4	3.8	12.2	194.9	2.8	1.8	1
1241	51	1	20	1	0	1	0	0	0	1	15	0	1	0	1	8.3	1.5	11.2	294.9	3.7	1.2	0
1242	79	1	27	0	1	0	0	0	0	1	25	0	1	0	0	15.8	2.1	13.8	296.9	4	0.9	0
1243	39	1	24	1	1	0	0	0	0	1	17	0	0	0	0	12.7	3	15.5	318.9	3.6	1.4	0
1244	78	1	25	2	0	0	1	0	1	0	24	0	1	0	0	18.6	2.8	12.5	307.9	3	0.8	0
1245	66	1	30	1	0	1	0	0	1	0	12	0	0	0	0	17.7	2	12.1	279.9	2.9	1.2	0
1246	66	1	26	1	1	0	0	0	1	0	24	0	1	0	0	10.8	1.5	16.4	207.9	3.9	1.4	1
1247	66	1	25	5	0	1	0	0	1	0	19	0	1	0	0	9.1	3.3	14.6	331.9	3.9	1.5	0
1248	87	1	17	1	1	0	0	0	0	0	24	0	0	0	0	10.2	1.1	13.5	314.9	3.3	1	1
1249	61	1	24	1	1	0	0	0	0	1	18	0	0	0	0	10.4	2	14.8	366.9	2.8	1	0
1250	65	1	26	2	1	0	0	0	0	1	12	0	0	0	0	14.4	1.9	14.2	199.9	3.9	0.5	1
1251	63	0	25	2	1	0	0	0	0	1	21	0	0	0	0	13	2.4	12.6	332.9	3.7	0.8	0
1252	46	1	18	2	0	0	1	0	0	0	17	0	1	0	0	14.1	0.5	16.9	348.9	3.2	0.9	0
1253	87	1	21	0	1	0	0	0	1	0	28	0	1	0	0	17	1.7	13.9	297.9	4.4	1	0
1254	49	1	28	0	0	0	0	1	0	0	10	0	1	0	0	18.5	1.8	13	199.9	3.1	0.7	0
1255	70	0	24	2	1	0	0	0	0	1	20	0	0	0	0	12	1.9	10.6	357.9	3.5	0.7	0
1256	22	1	23	0	0	0	1	0	0	1	19	0	1	0	0	19.1	1.8	12.7	379.9	3.2	1.1	0
1257	52	0	22	1	0	0	0	1	0	1	21	0	1	0	0	15.7	2	11.2	358.9	2.6	0.6	1
1258	47	1	19	2	0	0	0	1	0	1	17	0	1	0	0	13.3	0.8	11.9	296.9	3.7	1	1
1259	72	0	23	1	1	0	0	0	1	0	25	1	1	0	0	11.7	1	16	247.9	5	0.8	0
1260	64	1	30	4	0	1	0	0	0	1	32	1	0	1	0	10.7	1	13.5	275.9	3.5	0.6	0
1261	47	0	22	3	1	0	0	0	1	0	21	0	1	0	0	18.4	2.5	15.1	284.9	3.7	0.7	0
1262	89	0	23	6	1	0	0	0	0	0	22	0	0	0	0	10.5	2.2	14.5	225.9	3.7	1.9	1
1263	67	0	21	6	0	1	0	0	0	1	22	0	1	1	0	12.6	3.1	13	197.9	3.1	1.6	0
1264	61	1	21	3	0	0	0	1	1	0	18	0	1	0	0	14.1	1.3	14.8	386.9	3.5	0.7	0
1265	56	1	26	1	1	0	0	0	0	1	20	0	1	0	0	17.9	2.3	15	313.9	3.8	0.9	0
1266	20	1	26	0	0	0	0	1	0	1	29	0	1	0	0	18.2	2.5	15.7	223.9	3.1	0.9	0
1267	71	0	16	2	1	0	0	0	1	0	31	0	1	0	0	11	3	11	262.9	3.5	1.4	1
1268	34	1	19	0	1	0	0	0	0	1	15	0	0	0	0	17.4	3.5	15.4	341.9	4.1	0.9	0
1269	70	1	33	4	1	0	0	0	0	1	22	0	0	0	0	12.8	1.9	13.7	196.9	3.8	0.8	0
1270	68	0	16	0	0	0	0	1	0	1	27	0	0	0	0	18.6	2.1	14.6	378.9	2.8	0.5	1
1271	61	1	25	2	0	0	0	1	0	1	11	0	0	0	0	16.9	3.2	13.4	395.9	2.9	1	0
1272	44	0	22	2	1	0	0	0	1	0	18	0	0	0	0	17.1	2.4	14.4	271.9	4.7	0.7	0
1273	52	1	24	1	0	1	0	0	0	1	5	0	0	0	0	16	3.5	14.9	273.9	3.3	0.8	0
1274	70	1	19	0	0	1	0	0	0	1	16	0	0	0	0	15.9	1.6	11.9	229.9	3.4	1.2	0
1275	64	0	23	0	0	1	0	0	0	1	10	0	0	0	0	13.5	2.2	13.6	273.9	4.1	1	0
1276	45	1	28	2	0	0	0	1	0	1	22	0	0	0	0	17.6	4.9	16.9	290.9	3.9	1.3	1
1277	60	0	20	1	1	0	0	0	0	1	17	0	1	0	0	14.6	2	13.2	269.9	3	0.5	0
1278	58	1	20	1	1	0	0	0	0	1	14	0	0	0	0	18.4	4.4	13.8	217.9	4.4	0.8	0
1279	73	1	27	3	0	0	1	0	0	1	31	1	0	0	0	19.6	2.3	11.3	254.9	2.8	1.1	1
1280	82	1	19	4	0	0	1	0	0	0	24	0	1	0	0	8.9	0.5	13.8	371.9	3.5	1.4	0
1281	54	1	21	1	0	0	0	1	0	0	29	1	1	0	0	17.6	0.8	13.2	228.9	2.7	0.9	1
1282	84	0	20	1	0	0	1	0	1	0	29	0	1	0	0	9.3	1.3	13.3	258.9	2.7	0.9	0
1283	46	0	24	1	1	0	0	0	0	1	5	0	0	0	0	19.6	3.6	13.3	306.9	3.4	0.6	0
1284	71	0	20	2	0	1	0	0	1	0	28	0	1	1	0	19.6	1.5	11.3	220.9	3	1.7	1
1285	61	1	22	2	0	0	1	0	0	0	8	0	0	0	0	18.9	4.2	14	330.9	3.4	1.1	0
1286	75	0	18	3	1	0	0	0	1	0	29	0	1	0	0	14.2	1.5	14.7	267.9	3.8	0.7	0
1287	66	1	24	1	0	0	0	1	0	1	23	0	0	1	0	19.9	0.9	15	365.9	2.9	1.9	1
1288	61	1	25	3	1	0	0	0	0	1	24	0	0	0	0	19.6	3	16.1	291.9	2.9	1.1	0
1289	67	1	31	7	0	1	0	0	0	1	12	0	0	0	0	14.7	4.9	15.2	191.9	3.4	0.9	0
1290	62	0	27	0	1	0	0	0	0	0	19	0	0	0	0	12.2	2.5	14.2	341.9	3.3	0.7	0
1291	27	0	34	1	1	0	0	0	0	1	27	0	0	0	0	12	2.8	13.4	260.9	4.6	0.9	0
1292	54	1	23	0	0	1	0	0	1	0	23	0	1	0	0	18.5	2.1	13.1	253.9	3.6	1.4	0
1293	84	1	20	1	1	0	0	0	1	0	15	0	0	0	0	7.6	2	12.6	242.9	3.5	0.9	0
1294	71	1	25	1	0	1	0	0	0	1	13	0	0	0	0	15.1	1.5	13.2	201.9	3.6	1	0
1295	53	1	28	0	0	0	0	1	0	0	23	0	0	0	0	15.4	4.9	14.3	207.9	2.8	1.8	1
1296	84	1	22	2	0	0	1	0	0	0	30	0	0	0	0	18.1	1.2	12.5	373.9	3.2	1.1	0
1297	85	0	20	0	0	0	1	0	0	0	20	0	1	0	0	9.5	2.7	13.1	292.9	3.1	1.1	0
1298	51	1	25	0	0	1	0	0	0	1	12	0	0	0	0	14.8	3.2	11.9	250.9	3.5	0.9	0
1299	82	0	27	2	1	0	0	0	0	1	25	0	0	0	0	5.2	0.9	15.4	222.9	4	0.8	0
1300	44	1	33	3	1	0	0	0	1	0	30	0	1	0	0	17.6	3.8	17.2	310.9	3	0.8	0
1301	29	0	24	0	1	0	0	0	0	1	21	0	1	0	0	17.8	3.3	13	308.9	4.4	0.7	0
1302	95	1	25	5	1	0	0	0	1	0	34	1	1	0	0	15.3	2.5	11.7	328.9	3.7	1	1
1303	51	1	30	1	0	0	1	0	0	1	20	0	1	0	0	11.4	1.6	12.8	267.9	3.6	0.7	0
1304	58	1	26	2	0	0	1	0	0	0	32	0	1	0	0	10	2.2	11.9	339.9	3.4	0.9	0
1305	67	1	16	4	0	0	0	1	0	1	25	0	0	0	0	13	0.9	12.5	363.9	2.9	0.9	1
1306	55	0	28	1	1	0	0	0	1	0	22	0	0	0	0	10.1	2.6	17.5	313.9	3.4	0.7	0
1307	69	0	21	2	1	0	0	0	0	0	18	0	0	0	0	19.2	2.7	12.3	328.9	4.6	0.8	0
1308	70	1	25	3	0	1	0	0	0	1	24	0	0	0	0	13.7	3.6	11.5	282.9	3.7	1.4	0
1309	55	1	27	1	0	1	0	0	0	1	9	0	0	0	0	12.5	3.8	15.9	202.9	3.7	1	0
1310	59	0	23	1	1	0	0	0	1	0	20	0	1	0	0	13.9	1	13.8	214.9	2.9	0.6	0
1311	52	1	25	1	0	1	0	0	0	0	11	0	1	0	0	14.1	2	13.6	353.9	3.7	0.9	0
1312	68	1	20	2	0	0	1	0	0	0	23	1	1	0	0	16.1	2.4	13.7	273.9	3.3	1	0
1313	89	1	27	1	0	0	1	0	0	0	26	1	1	0	0	16.7	4.9	11.1	249.9	3.1	0.9	1
1314	74	0	18	0	1	0	0	0	0	1	29	0	0	0	0	16.1	0.7	13.7	295.9	3.2	0.4	0
1315	64	0	23	4	1	0	0	0	1	0	22	0	1	0	0	14	4.8	12.2	332.9	3.2	1	0
1316	76	0	25	4	1	0	0	0	1	0	29	0	1	0	0	13.6	2.4	12.2	316.9	3.1	0.6	0
1317	68	0	25	1	1	0	0	0	1	0	25	0	1	0	0	19.7	1.4	12.6	217.9	3.7	1.4	0
1318	59	1	22	4	0	0	1	0	0	1	26	0	1	0	0	13.7	1	11.8	339.9	4.5	0.8	0
1319	60	0	29	1	0	1	0	0	0	1	21	0	1	0	0	19.1	2.5	12.2	254.9	2.9	1.1	0
1320	21	1	20	1	1	0	0	0	1	0	21	0	1	0	0	11.6	1.4	15.4	235.9	3.8	0.7	0
1321	90	1	26	4	0	0	0	1	1	0	19	0	0	0	0	14.5	1.6	13.4	321.9	3.7	0.8	1
1322	62	1	24	1	1	0	0	0	0	1	10	1	0	0	0	7.8	1.8	15.5	318.9	2.7	1.5	0
1323	76	1	30	5	0	0	0	1	0	1	28	1	1	0	0	15.8	1	11.8	253.9	3.2	1.2	0
1324	75	0	19	0	1	0	0	0	0	1	7	0	0	0	0	16.3	1.5	11.1	356.9	4.2	0.4	0
1325	64	1	17	2	0	0	0	1	0	1	31	0	1	0	0	18.9	3.8	15	243.9	2.7	1.5	1
1326	24	1	22	1	0	0	0	1	0	0	32	0	1	1	0	19	0.4	13.4	232.9	4.3	1.6	1
1327	79	0	23	5	1	0	0	0	0	0	15	0	0	0	1	7.6	1.6	12	386.9	4.8	0.8	0
1328	81	1	23	2	0	0	1	0	0	1	19	0	1	1	0	15	1.1	10.7	323.9	3.3	1.2	0
1329	76	0	22	6	1	0	0	0	1	0	15	0	1	0	0	18.7	1.5	11.9	288.9	3.4	0.8	0
1330	91	1	27	4	0	0	0	1	0	1	30	0	0	0	0	13.8	2.4	11.1	229.9	2.6	0.6	1
1331	93	1	22	3	0	0	1	0	1	0	27	0	1	0	0	15.6	1.2	12.1	333.9	3.2	0.9	0
1332	67	0	16	1	0	1	0	0	0	1	17	0	1	0	0	16.4	3.5	15.4	376.9	3.1	0.9	0
1333	41	1	29	0	1	0	0	0	0	1	22	0	0	0	0	18.4	0.9	13.2	372.9	3.3	0.8	0
1334	49	1	25	1	1	0	0	0	1	0	19	0	1	0	0	16.7	1.2	14.8	240.9	4.1	0.9	0
1335	48	1	24	1	1	0	0	0	1	0	24	1	1	0	0	11.9	1.6	15.6	372.9	3.4	0.8	0
1336	94	1	22	2	1	0	0	0	1	0	18	0	0	0	0	6.9	2	13.2	275.9	3.4	1.3	0
1337	67	1	20	1	1	0	0	0	0	0	23	0	1	0	0	19.8	3.3	15.4	296.9	2.6	1.3	0
1338	76	1	18	1	1	0	0	0	0	0	25	0	0	0	0	8	0.7	13	264.9	2.9	1.8	0
1339	61	0	20	3	0	0	1	0	0	1	30	0	1	0	0	18.8	1.5	13.3	209.9	2.9	1.8	0
1340	39	1	21	1	1	0	0	0	0	1	19	0	0	0	0	17	1.6	13.1	372.9	3.4	0.8	0
1341	88	1	29	3	1	0	0	0	0	0	48	0	1	0	0	17.3	2.1	11.1	210.9	3.4	0.8	0
1342	87	1	24	0	1	0	0	0	0	0	25	0	1	0	0	15.7	3.8	13.3	210.9	3.3	0.9	0
1343	58	0	29	1	1	0	0	0	1	0	16	0	1	0	0	16.2	3	14.1	310.9	3.8	0.8	0
1344	60	0	29	1	1	0	0	0	0	0	29	1	0	0	0	17.8	2.4	14.5	259.9	3.2	0.7	1
1345	42	0	20	0	1	0	0	0	0	0	5	0	0	0	0	16.5	1.8	13	258.9	3.6	0.6	0
1346	55	0	20	1	0	1	0	0	0	1	15	0	0	0	0	11.9	4.9	11.7	228.9	3.6	0.6	0
1347	68	1	26	3	1	0	0	0	1	0	31	0	1	0	0	16.5	2.3	15.6	270.9	3.6	1.9	1
1348	68	1	22	4	0	1	0	0	0	1	17	0	0	0	0	14.9	3.6	14	290.9	4.2	1.3	0
1349	85	1	29	0	1	0	0	0	1	0	30	1	1	1	0	12.4	1.7	11.1	197.9	3.4	1.9	1
1350	83	1	25	2	0	0	0	1	0	1	11	0	0	0	0	17.5	1	11.8	341.9	2.7	1.1	1
1351	80	0	30	3	0	0	0	1	1	0	35	0	1	1	0	18	1.7	14.8	218.9	3.5	0.7	0
1352	64	0	28	2	1	0	0	0	0	1	22	0	1	0	0	13.3	3.1	13	352.9	3.7	0.5	0
1353	61	1	41	0	1	0	0	0	0	1	20	0	0	0	0	19.8	2.3	13.9	247.9	4	1.5	0
1354	61	0	30	1	1	0	0	0	0	1	18	0	0	0	0	17.5	4.9	13.4	323.9	3.9	0.5	1
1355	64	1	22	1	0	0	0	1	0	0	21	0	1	0	0	15	3.7	12.9	341.9	4.1	1	1
1356	64	0	20	0	1	0	0	0	0	1	7	0	0	0	0	10.7	3.7	10.8	296.9	2.7	0.8	0
1357	72	0	25	3	0	1	0	0	0	1	24	0	1	0	0	17.2	3.8	11.6	344.9	2.6	1.9	0
1358	38	1	40	2	1	0	0	0	0	0	10	0	0	0	0	12.2	2.6	15.4	303.9	3.8	1.1	0
1359	33	1	26	0	1	0	0	0	1	0	21	0	1	0	0	16.8	2.3	13	332.9	3.8	0.9	0
1360	73	0	23	4	0	1	0	0	0	0	16	0	0	1	0	14.9	1.6	13.3	290.9	2.7	0.8	1
1361	50	0	21	0	1	0	0	0	0	1	14	0	0	0	0	18.7	2.2	13.3	230.9	2.7	0.5	0
1362	52	0	20	0	0	0	1	0	0	1	28	0	1	0	0	12.7	3.1	13.7	226.9	3.2	0.7	0
1363	56	1	27	2	1	0	0	0	0	0	5	0	0	0	0	12.9	2.5	12.3	274.9	3.6	0.7	0
1364	65	1	24	2	0	1	0	0	0	0	23	0	1	0	0	10.4	2.9	12.9	262.9	4	1	1
1365	53	1	26	2	1	0	0	0	0	0	7	0	0	0	0	9.3	3.5	12.8	394.9	2.9	1.2	0
1366	66	0	24	0	1	0	0	0	0	1	29	0	0	0	0	11.9	2.3	11.9	236.9	2.4	0.6	0
1367	58	0	29	1	1	0	0	0	0	0	12	0	0	0	0	7.6	3.6	14.4	298.9	3.9	0.6	0
1368	63	1	25	0	0	0	0	1	0	0	23	1	1	0	0	11.9	2	12.3	278.9	2.7	1	0
1369	83	0	29	1	0	0	0	1	0	1	20	0	1	0	0	18	1	11.8	302.9	3.9	1.4	1
1370	66	0	15	1	1	0	0	0	1	0	15	0	1	0	0	9.3	1	13.8	237.9	2.6	0.7	0
1371	87	1	25	1	1	0	0	0	0	1	28	0	1	0	0	9.8	1.4	13.9	297.9	2.9	1.7	1
1372	70	1	25	1	0	0	0	1	0	1	10	0	0	0	0	18.5	3.2	13.2	227.9	3.7	1	0
1373	62	0	18	0	1	0	0	0	0	1	25	0	1	0	0	13.7	1.4	11.2	352.9	4.3	0.9	0
1374	46	1	30	1	0	1	0	0	1	0	27	1	1	1	0	17.3	2	13.7	269.9	3.4	1.9	0
1375	71	1	23	3	0	0	0	1	0	1	24	0	0	0	0	14.4	2.2	13	373.9	3.5	1.5	0
1376	68	0	27	2	0	0	1	0	0	0	21	0	1	0	0	14.6	1.3	15.3	316.9	3.6	0.9	1
1377	43	0	25	1	1	0	0	0	0	0	26	0	0	0	0	10.1	1.8	11.3	338.9	3.7	0.7	0
1378	63	1	14	1	0	1	0	0	0	1	10	0	1	0	0	19.6	4.9	14.8	195.9	3.9	1	0
1379	44	1	18	0	1	0	0	0	0	1	21	0	0	0	0	13	0.7	13.7	308.9	3.1	1.2	0
1380	40	0	22	0	1	0	0	0	0	1	14	0	0	0	0	11.1	1.7	11.9	216.9	4.1	0.5	0
1381	26	1	27	0	1	0	0	0	0	1	21	0	0	0	0	17.3	1.8	13.8	367.9	3.6	0.8	0
1382	28	1	24	1	1	0	0	0	0	1	14	0	0	0	0	14.9	4.9	15.8	284.9	3.3	0.8	0
1383	41	1	22	1	1	0	0	0	0	1	18	0	0	0	0	19.7	4	11.6	377.9	3.2	0.7	0
1384	48	1	23	0	1	0	0	0	0	0	23	0	0	0	0	11.5	2.4	15.1	351.9	3.6	0.5	0
1385	50	0	21	2	1	0	0	0	1	0	23	0	1	0	0	17	1.3	16.4	299.9	3.7	0.8	0
1386	43	1	28	2	1	0	0	0	0	0	6	0	0	0	0	14.4	2.4	16.5	304.9	3.9	1.1	0
1387	70	1	27	3	0	0	0	1	0	1	21	0	1	0	0	10.8	2.7	11.9	205.9	4.1	1.9	0
1388	85	0	23	3	0	1	0	0	1	0	7	0	1	0	0	10.8	0.6	11.6	263.9	3.7	0.9	0
1389	54	1	23	2	0	0	0	1	0	1	14	0	1	0	0	9.3	1.7	11.8	233.9	3.4	0.9	0
1390	80	0	22	0	1	0	0	0	1	0	26	0	1	0	0	17	2.8	12.3	265.9	3.8	1.4	0
1391	73	1	20	4	0	0	0	1	0	1	26	0	1	0	0	12.1	2.1	11	324.9	3.4	1	0
1392	69	1	23	3	1	0	0	0	0	1	26	0	0	0	0	9.3	2.2	15.6	254.9	2.6	1.1	0
1393	70	1	25	3	1	0	0	0	0	0	20	0	0	1	0	12.1	2.3	13.8	258.9	4.5	0.5	0
1394	71	0	19	5	0	0	1	0	0	1	23	0	0	0	0	11.6	1.4	11.7	265.9	5.4	0.6	0
1395	69	1	23	2	1	0	0	0	0	1	19	0	0	0	0	16.6	1.6	11.8	388.9	2.4	1.5	0
1396	64	0	31	0	1	0	0	0	0	1	14	0	0	0	0	19.3	1.5	12.9	243.9	4.1	0.8	0
1397	81	1	20	3	0	0	1	0	0	1	15	0	0	0	0	13.3	2.9	11.6	264.9	3.7	1.3	1
1398	68	1	33	4	1	0	0	0	1	0	25	0	1	0	0	16.1	1.9	15.5	240.9	3	1.8	0
1399	85	1	28	3	1	0	0	0	0	0	12	0	0	0	0	13.1	2.3	12.4	308.9	3.4	1.4	1
1400	62	1	17	4	0	0	0	1	0	1	22	1	0	0	0	15.7	1.2	12.9	306.9	3.6	1.4	0
1401	57	1	20	1	0	0	0	1	1	0	29	0	1	1	0	19.1	1.1	15.6	213.9	2.4	1.2	0
1402	71	1	31	1	0	1	0	0	0	1	27	0	0	0	0	11.3	4.9	14	221.9	4.1	0.9	0
1403	58	1	37	4	1	0	0	0	0	0	24	0	0	0	1	14.9	2.1	13.1	367.9	4	0.7	0
1404	58	1	20	0	1	0	0	0	0	1	26	0	0	0	0	19.7	1.5	15.7	288.9	2.7	0.5	0
1405	92	1	16	1	1	0	0	0	0	0	27	0	0	0	0	9.2	1.6	12.1	219.9	3.4	1	0
1406	35	0	28	0	1	0	0	0	0	1	23	0	0	0	0	19.2	1.7	11.7	391.9	3.6	0.6	0
1407	56	0	26	0	1	0	0	0	0	1	25	0	0	0	0	11.1	3	13.6	251.9	4	1.3	0
1408	49	1	18	2	0	0	0	1	0	1	12	0	0	0	0	9.7	1	11.5	219.9	3.8	0.6	1
1409	44	0	25	1	1	0	0	0	0	1	12	0	1	0	0	12.3	1.2	14	302.9	2.9	0.5	0
1410	62	0	22	2	0	0	0	1	0	1	23	0	1	0	0	17.4	2.6	13	373.9	3.1	1	0
1411	59	1	25	2	1	0	0	0	0	0	18	0	1	0	0	12.1	1.8	16.6	353.9	3.9	0.9	0
1412	77	0	28	5	1	0	0	0	0	0	30	1	1	1	0	15.5	4.2	12.3	242.9	3.2	0.9	1
1413	64	1	25	0	1	0	0	0	0	1	17	0	1	0	0	15.8	4.6	11.5	244.9	3.3	1.1	0
1414	82	1	22	2	1	0	0	0	0	0	25	0	0	0	0	13.6	1.5	11.8	223.9	3.9	1.9	1
1415	56	1	24	6	0	1	0	0	0	0	24	0	1	0	1	9.7	1.9	13.7	205.9	3.8	1.1	0
1416	50	1	22	1	0	1	0	0	1	0	23	0	1	0	0	8.7	1.1	13	301.9	3.8	0.8	0
1417	49	1	29	1	1	0	0	0	0	0	30	1	1	0	0	16.9	2.4	13.9	321.9	3.9	1	0
1418	54	1	26	1	0	0	0	1	0	1	13	1	0	0	0	10	2.2	11.7	237.9	2.8	1.3	1
1419	80	0	28	2	1	0	0	0	1	0	22	0	0	0	0	13.7	1.9	12.9	398.9	4	0.8	1
1420	50	1	25	1	0	0	0	1	0	1	29	1	1	1	0	15.7	0.8	12.7	283.9	3.2	1.4	0
1421	55	1	25	1	1	0	0	0	1	0	16	0	1	0	0	15	0.6	14.1	238.9	4	0.9	0
1422	88	1	18	1	1	0	0	0	0	1	19	0	1	0	0	13.1	2.1	16.5	208.9	3.5	0.9	0
1423	49	1	41	4	0	1	0	0	0	1	16	0	1	0	0	15.4	3.3	12.4	302.9	3.2	1.7	0
1424	89	1	16	1	0	0	1	0	0	1	14	0	1	0	0	13.3	4	12.9	302.9	3.4	1.1	0
1425	81	1	24	2	0	0	1	0	1	0	27	0	1	1	0	17.1	1.6	12	220.9	3.5	1.8	0
1426	28	1	26	1	1	0	0	0	0	0	19	0	0	0	0	11.2	1.1	14.4	349.9	2.4	0.8	0
1427	52	1	28	0	1	0	0	0	0	0	13	1	0	0	0	17.9	3.2	16.1	366.9	4.4	1.4	1
1428	56	0	25	1	1	0	0	0	0	1	18	0	0	0	0	18.1	3.7	11.2	210.9	3.1	1	0
1429	74	1	22	1	1	0	0	0	0	1	17	1	0	0	0	17.3	1.3	11.8	231.9	3.2	0.6	1
1430	66	1	21	4	0	0	0	1	0	0	24	0	1	1	0	16.1	1	10.9	362.9	3.2	0.6	1
1431	78	1	19	0	1	0	0	0	0	0	26	0	0	0	0	12.6	1.3	12.4	377.9	3	1.1	0
1432	76	1	22	2	1	0	0	0	0	1	20	0	0	0	1	12.8	0.4	11.2	269.9	3.6	0.9	1
1433	54	1	22	2	0	1	0	0	0	1	19	0	1	0	0	16.2	4.8	13.9	324.9	4.1	1.4	0
1434	57	0	20	0	0	0	1	0	0	1	11	0	0	0	0	16.5	4.7	15.4	266.9	3.7	0.6	0
1435	75	1	20	0	1	0	0	0	1	0	30	0	1	0	0	19	2	11.6	186.9	3.1	1.8	1
1436	54	0	30	1	1	0	0	0	0	1	18	0	0	0	0	14.4	2.2	14.2	392.9	4.8	0.6	0
1437	64	1	29	2	0	1	0	0	0	1	13	0	0	0	0	11.7	2.3	13.5	222.9	3	1	0
1438	50	1	22	1	1	0	0	0	0	0	16	0	0	0	0	12.6	2.5	14.3	236.9	3.2	1.3	0
1439	90	1	16	1	0	0	0	1	0	1	36	1	1	0	0	19.5	1.1	12	345.9	2.8	0.8	0
1440	71	0	25	0	1	0	0	0	1	0	12	0	0	0	0	18.7	3.4	11.9	398.9	4.2	0.6	0
1441	36	1	27	0	0	0	0	1	0	1	16	0	1	0	0	14.6	4.5	14.2	349.9	3.7	0.9	0
1442	59	1	30	3	0	1	0	0	0	1	13	0	0	0	0	14.3	1.2	12.3	211.9	3.5	1.1	0
1443	52	1	28	2	0	0	0	1	0	1	14	0	0	0	0	11.2	3.1	15.6	231.9	3.1	1	0
1444	63	0	24	0	1	0	0	0	0	1	20	0	0	0	0	13	2.8	13.1	219.9	2.8	0.6	0
1445	77	1	23	3	0	0	1	0	0	0	20	1	1	0	0	19.3	1.8	13.1	278.9	3.4	1	0
1446	65	1	26	0	0	0	1	0	0	0	22	1	1	0	0	9.4	0.9	11.9	240.9	3	1.4	0
1447	63	0	24	1	0	1	0	0	0	1	24	0	0	0	0	18.6	2.7	11.3	195.9	4.1	0.6	0
1448	83	1	24	0	0	1	0	0	0	1	13	0	0	0	0	17.6	4.3	12.9	280.9	3.7	1.3	0
1449	22	0	20	0	0	1	0	0	0	1	6	0	0	0	0	11.8	4.8	11.2	352.9	4.5	0.7	0
1450	83	0	25	1	1	0	0	0	1	0	30	0	1	0	0	11	2.6	12.9	180.9	3.3	0.9	1
1451	80	0	26	1	0	1	0	0	0	1	17	0	0	0	0	19.6	2.2	13.8	389.9	3.7	1.1	0
1452	63	0	23	1	1	0	0	0	0	0	23	1	0	0	0	8.4	3	13.2	286.9	4.1	0.6	0
1453	73	1	29	2	1	0	0	0	0	0	21	0	1	0	0	11.5	2.2	14.3	239.9	3.9	1.1	1
1454	65	0	23	0	0	0	1	0	0	0	19	0	0	0	0	15.8	1	12.1	386.9	4.1	0.5	0
1455	52	1	22	1	0	1	0	0	0	0	20	0	0	0	0	13.8	1.9	13.7	230.9	3.2	1.7	0
1456	90	1	21	2	0	1	0	0	1	0	31	1	1	1	0	16.1	2.7	13.2	341.9	3.5	1.9	1
1457	59	0	37	0	0	0	0	1	0	0	22	0	0	0	0	8.6	1.8	10.8	337.9	3.8	0.9	1
1458	55	0	25	1	1	0	0	0	1	0	28	0	1	0	0	18.8	3.2	13.1	326.9	3.5	0.7	0
1459	94	1	18	1	1	0	0	0	0	0	20	0	1	0	0	13.3	1.7	12	298.9	3.1	1.8	1
1460	62	1	25	1	0	1	0	0	0	1	17	0	0	0	0	14.1	3.2	13.3	215.9	3.9	1.1	0
1461	68	1	24	4	0	0	0	1	0	1	26	0	0	0	0	18	2.2	11.3	317.9	2.8	1.2	0
1462	71	1	34	3	1	0	0	0	0	0	22	0	0	0	0	18.2	1.8	13.7	262.9	4.3	1.5	1
1463	85	0	30	0	0	0	1	0	0	0	16	0	1	0	0	13.6	2.2	13.5	291.9	3.9	0.8	0
1464	76	0	21	3	1	0	0	0	1	0	28	1	1	0	0	19.8	2.7	12.9	368.9	2.8	1.7	1
1465	83	1	24	3	0	1	0	0	0	1	14	0	0	0	0	10.9	1.7	11.5	198.9	3.4	1.2	0
1466	60	1	25	2	0	0	0	1	0	1	10	0	0	0	0	13.5	4.9	13.4	286.9	3.8	1	0
1467	47	1	27	1	1	0	0	0	0	0	32	0	1	0	0	14.8	3.4	15.2	208.9	3.3	1.4	1
1468	58	0	23	1	0	1	0	0	0	1	12	0	1	0	0	14.2	3.3	13.6	288.9	3.6	0.9	0
1469	34	1	23	0	0	1	0	0	0	0	11	0	0	0	0	12.5	1.7	13.7	288.9	3.3	1.3	0
1470	79	1	24	5	0	1	0	0	0	1	25	0	0	0	0	15	3.2	14.7	293.9	3.5	1.6	0
1471	88	0	29	0	1	0	0	0	0	1	29	0	0	0	0	13.1	4.7	13.5	230.9	4.4	1.9	0
1472	53	1	20	1	1	0	0	0	0	0	25	0	1	0	0	12.1	2.1	13	344.9	4.2	1	0
1473	71	0	27	0	0	1	0	0	0	1	15	0	0	0	0	15	3.6	12.9	218.9	2.7	0.7	0
1474	58	1	25	1	1	0	0	0	0	1	21	0	0	0	0	13.9	2.9	15.2	278.9	5.8	1	0
1475	41	1	45	2	0	0	0	1	1	0	10	0	1	0	0	14.7	0.6	15	214.9	2.5	1.7	0
1476	66	0	23	1	0	1	0	0	1	0	11	0	0	0	0	15.8	2	12.8	305.9	3.5	1.3	0
1477	31	0	18	1	1	0	0	0	0	1	17	0	0	0	0	7.4	2.9	12.4	332.9	3.3	1	0
1478	49	0	22	1	1	0	0	0	1	0	24	0	1	0	0	17.1	2.1	13.8	351.9	3	0.5	0
1479	49	0	16	2	1	0	0	0	1	0	17	0	1	0	0	12	4.9	11.6	259.9	3.2	0.5	0
1480	41	1	31	1	1	0	0	0	0	1	19	0	0	0	0	14	2.3	16.1	356.9	3.7	0.9	0
1481	78	1	20	3	0	1	0	0	0	1	27	0	0	0	0	15	1.4	11.3	192.9	3.6	1.4	1
1482	60	1	19	0	0	0	1	0	1	0	18	1	1	0	0	8.2	0.3	12.6	197.9	3.6	1.6	0
1483	62	1	29	2	0	1	0	0	0	1	19	0	1	1	0	12	1.7	12.1	320.9	4	1.7	0
1484	42	0	21	0	1	0	0	0	0	1	18	0	0	0	0	11.7	3	15	250.9	4.3	0.8	0
1485	54	1	48	3	1	0	0	0	0	0	21	0	1	0	0	13.9	3.3	14.3	244.9	4	0.9	0
1486	65	0	21	3	1	0	0	0	1	0	23	0	0	0	0	19	1.6	12.6	286.9	4	0.9	1
1487	55	0	20	1	0	1	0	0	0	0	11	0	0	0	0	14.5	1.6	12.3	363.9	4.2	0.6	0
1488	72	0	30	1	0	1	0	0	0	1	10	0	1	0	0	18.2	4.9	12.5	251.9	3.8	0.7	0
1489	82	1	21	1	1	0	0	0	0	0	21	0	0	0	0	14	1.4	12.9	306.9	3.7	1.3	0
1490	48	0	29	1	1	0	0	0	0	1	22	0	1	0	0	17.6	1.5	15	228.9	3.2	0.6	0
1491	51	1	26	0	0	0	0	1	0	0	19	0	1	0	0	19.1	2	13.2	326.9	3.4	1.2	0
1492	55	1	28	1	0	0	0	1	1	0	27	0	1	0	0	19.7	0.5	12	290.9	3.5	1.2	1
1493	78	1	21	2	0	1	0	0	0	1	25	0	1	0	0	14	4.5	13.9	381.9	4.1	0.7	0
1494	55	0	23	1	1	0	0	0	0	0	44	0	1	0	0	9.7	0.9	13.1	302.9	3.8	0.5	1
1495	54	1	18	1	0	1	0	0	0	1	23	0	0	0	0	13.9	3.2	13.3	202.9	3.3	0.8	0
1496	77	1	24	4	0	0	1	0	0	0	8	0	0	1	0	5.9	1.7	16.7	252.9	2.6	1	1
1497	49	0	24	1	1	0	0	0	0	0	24	0	1	0	0	14.6	2.7	17.1	296.9	3.9	0.6	1
1498	49	0	21	0	1	0	0	0	0	0	6	0	0	0	0	11	1.9	13.3	265.9	4	0.7	0
1499	24	0	21	0	0	0	0	1	0	1	6	0	0	0	0	11.8	1.4	11.5	349.9	2.7	0.6	0
1500	65	1	23	2	0	0	0	1	0	0	24	1	1	0	0	11.5	1.5	11.1	181.9	3.9	0.7	1
1501	92	1	18	1	1	0	0	0	0	0	17	0	0	0	0	8.4	1.3	14.2	342.9	3.5	1.4	0
1502	72	1	23	0	1	0	0	0	0	0	15	0	0	0	0	15.6	2.6	16	249.9	3.9	1	0
1503	81	1	15	5	0	1	0	0	0	0	12	0	0	0	0	17.5	1.4	13.1	242.9	3.4	0.8	1
1504	54	1	27	1	1	0	0	0	0	0	31	0	1	1	0	9.2	1.4	11.2	347.9	2.9	1.2	1
1505	63	1	20	4	0	1	0	0	0	1	25	0	1	0	0	7.9	1.5	13.7	208.9	4.2	0.7	1
1506	82	1	30	1	1	0	0	0	0	1	11	0	0	0	0	7.6	2.2	14	329.9	4.1	1.5	0
1507	68	0	25	1	1	0	0	0	0	0	10	0	0	0	0	7.2	3.1	13	315.9	4	1	0
1508	49	1	27	2	0	1	0	0	1	0	22	0	1	0	0	10.1	1	13	215.9	3.8	1.2	1
1509	72	0	24	3	1	0	0	0	0	1	26	0	0	0	0	11.1	2.3	13.2	217.9	4.2	1.1	0
1510	49	0	23	0	0	0	1	0	0	1	27	0	1	0	0	17	4	11.9	232.9	3.3	1.3	0
1511	58	0	22	4	0	1	0	0	1	0	19	0	1	0	0	17.1	4.9	14.3	301.9	3.8	1.9	0
1512	87	1	25	4	1	0	0	0	0	0	23	0	1	0	0	9.6	2.4	14.7	300.9	3.4	1.2	0
1513	83	1	17	2	0	0	1	0	0	1	18	0	1	0	0	14.5	1.7	12.9	263.9	4.2	1.5	1
1514	61	0	21	1	1	0	0	0	0	1	20	0	1	0	0	14.7	3.1	11.6	299.9	2.6	0.5	0
1515	61	0	31	1	1	0	0	0	0	1	23	0	0	0	0	12.1	2.5	14.1	306.9	4.3	1	0
1516	64	0	17	2	0	0	1	0	0	1	16	0	1	0	0	8.6	1.5	12.6	310.9	2.9	0.5	1
1517	79	1	21	1	0	0	1	0	0	0	20	0	1	0	0	17.1	3.8	13.4	384.9	3.2	0.7	1
1518	69	0	22	2	1	0	0	0	1	0	27	0	1	0	0	17	1.5	12.1	292.9	2.6	0.7	0
1519	50	1	19	1	0	0	0	1	0	1	11	0	0	0	0	18.4	1.3	11.1	351.9	3.9	1	1
1520	41	1	21	4	0	0	0	1	0	1	19	0	1	0	0	17.6	0.8	10.9	398.9	4.8	0.3	1
1521	57	1	26	1	1	0	0	0	0	0	22	0	0	0	0	11.3	2.9	17.3	305.9	4.1	1	0
1522	32	1	26	0	1	0	0	0	0	1	24	0	1	0	0	18.3	2.8	15.8	309.9	4.4	0.7	0
1523	73	1	23	3	1	0	0	0	0	1	22	1	1	0	0	14.7	1.3	11	332.9	4.1	1.7	1
1524	74	0	25	2	0	0	1	0	0	1	25	0	1	0	0	19.9	4.4	13.8	237.9	3.2	1.1	1
1525	68	1	26	3	1	0	0	0	0	1	12	1	0	0	0	9.1	1.4	14.7	282.9	3.8	0.7	0
1526	58	1	23	2	0	0	0	1	0	1	8	0	0	0	0	16.1	2.5	13.1	289.9	4.2	1.5	1
1527	66	1	28	3	1	0	0	0	1	0	23	0	1	0	0	18.8	3.8	11.7	181.9	3.7	1.7	1
1528	53	1	23	3	1	0	0	0	0	1	29	0	1	0	0	14.2	2.5	13.5	196.9	3.5	1.6	0
1529	43	1	25	4	1	0	0	0	1	0	25	0	0	0	0	11.2	3	15.2	241.9	4.2	1.9	0
1530	69	0	21	2	0	1	0	0	0	1	12	0	0	0	0	16.8	3.4	13.2	274.9	4	0.9	0
1531	86	1	23	4	1	0	0	0	0	0	23	0	0	0	0	17.2	3.3	11.6	254.9	3.3	0.9	0
1532	56	0	23	1	1	0	0	0	0	1	20	0	0	0	0	19.3	1.9	12.2	358.9	3	0.5	0
1533	69	0	24	0	0	0	0	1	0	1	16	0	1	0	0	17.8	2.6	11.6	347.9	3.2	0.8	0
1534	56	1	22	2	0	0	0	1	0	1	15	0	1	0	0	8.6	2.4	12.3	227.9	3.7	0.8	1
1535	40	1	24	1	1	0	0	0	0	1	20	0	1	0	0	17.9	3.6	14.3	325.9	4.3	0.9	0
1536	48	1	24	0	0	0	1	0	0	0	17	0	1	0	0	12.1	2.4	12.2	184.9	4.1	1.1	0
1537	45	1	29	3	0	1	0	0	0	1	15	0	1	0	0	11	2.6	16.3	320.9	3.5	1	0
1538	22	0	19	0	0	0	1	0	0	1	12	0	0	0	0	16.9	4.9	12.4	398.9	3.1	1	0
1539	64	1	26	1	0	1	0	0	0	1	19	0	1	0	0	10.6	2.2	12.4	258.9	3.9	1.5	0
1540	56	1	21	2	1	0	0	0	0	0	22	0	0	0	0	8.4	2.1	14.6	326.9	4.9	0.8	0
1541	57	1	27	5	1	0	0	0	0	0	9	0	0	0	0	9.2	3.5	16.4	394.9	4	1.2	0
1542	88	0	21	0	0	0	1	0	1	0	22	0	1	0	0	18.7	1	11.5	292.9	3.5	1.1	0
1543	51	1	18	0	0	1	0	0	0	1	14	0	1	0	0	16.9	3.8	13.7	231.9	3.8	1.7	0
1544	43	0	24	1	1	0	0	0	0	1	21	0	0	0	0	11.3	2.8	13.5	328.9	4.9	0.6	0
1545	55	0	28	3	1	0	0	0	0	0	12	0	0	0	0	11.2	3.9	15.3	376.9	4.3	0.8	0
1546	31	0	20	0	1	0	0	0	0	1	21	0	1	0	0	17.8	2.3	13.1	215.9	3.2	0.6	0
1547	58	1	30	2	0	1	0	0	0	0	24	0	0	0	0	12	2.6	15.7	286.9	4.5	1.3	0
1548	49	1	29	1	0	0	0	1	0	1	19	0	1	0	0	11.2	2.1	12.9	361.9	4.5	1.3	0
1549	74	0	29	2	0	1	0	0	0	0	31	0	1	0	0	18.3	0.6	12.7	282.9	3.7	1.7	0
1550	30	1	27	0	1	0	0	0	0	1	23	0	1	0	0	14.5	3.6	15.3	332.9	4.2	1	0
1551	53	1	21	0	1	0	0	0	1	0	24	0	1	0	0	19.7	3.8	13.6	389.9	3.9	0.7	0
1552	69	0	24	3	1	0	0	0	0	1	8	0	0	0	0	18.2	2.8	12.2	328.9	4.1	1	0
1553	69	1	23	1	1	0	0	0	0	1	26	0	0	0	0	17.3	2.5	13.9	235.9	3.5	0.9	0
1554	59	0	21	3	0	0	0	1	0	1	27	0	1	0	0	16	0.7	13.8	268.9	3.3	1.7	0
1555	64	0	27	1	1	0	0	0	0	1	11	0	0	0	0	16.3	4.9	13.6	282.9	3.4	0.8	0
1556	24	1	24	2	1	0	0	0	0	0	10	0	0	0	0	12.1	3.3	14.8	271.9	4.2	0.7	0
1557	58	1	25	3	1	0	0	0	1	0	8	0	0	0	0	14.8	3.7	13.5	310.9	4.2	0.9	0
1558	75	1	27	1	0	0	0	1	0	0	31	0	1	0	0	7.7	3	10.7	258.9	2.8	1.7	1
1559	68	0	18	0	1	0	0	0	0	1	17	0	1	0	0	18.6	1.5	12.4	218.9	3.2	0.6	0
1560	50	1	19	0	1	0	0	0	1	0	11	0	0	0	0	13.4	4.9	14.7	346.9	4.1	0.9	0
1561	53	0	15	2	0	0	1	0	0	1	20	1	1	0	1	16.6	0.8	10.9	264.9	3	0.7	1
1562	52	1	35	5	1	0	0	0	0	1	21	0	1	0	0	18	2.7	11.1	244.9	4.2	1.1	0
1563	27	0	42	1	0	0	1	0	0	0	30	0	1	0	0	18.6	1.6	14.2	330.9	3.1	1.8	0
1564	81	1	22	1	1	0	0	0	0	0	15	0	0	0	0	10.2	0.9	11.6	218.9	2.7	1.9	0
1565	49	1	31	4	1	0	0	0	0	0	36	0	1	0	0	17	2.6	16	335.9	4.1	0.8	0
1566	22	1	20	0	0	1	0	0	0	1	8	0	1	0	0	15.2	3.8	15.3	348.9	4.6	0.9	0
1567	68	1	27	1	1	0	0	0	1	0	23	0	1	0	0	9.3	2.3	14.7	255.9	3.8	1.2	0
1568	60	1	20	0	0	1	0	0	0	1	40	0	1	0	0	15.8	2.3	13.3	337.9	3.6	1.9	0
1569	67	1	29	2	0	0	0	1	0	1	16	0	0	0	1	13.8	3.3	11.8	191.9	3.7	1.6	0
1570	56	1	25	4	0	0	1	0	0	1	14	1	1	0	0	11.3	2.7	14.5	270.9	4.4	0.9	0
1571	61	1	22	1	1	0	0	0	0	1	24	0	0	0	0	17.7	2.4	14.3	184.9	3.6	1.2	0
1572	102	0	26	4	0	0	0	1	0	1	20	0	1	0	0	9	1.6	12.4	248.9	3.2	1	0
1573	65	0	20	0	1	0	0	0	0	0	27	0	1	0	0	14.7	1.3	12.9	247.9	4.2	0.9	1
1574	36	1	26	1	1	0	0	0	1	0	21	0	1	0	0	19.3	2.5	16.4	293.9	2.7	1.1	0
1575	78	1	18	3	0	0	1	0	1	0	25	0	1	1	0	19.7	1.2	11.3	220.9	3.5	0.6	1
1576	81	1	24	0	1	0	0	0	1	0	29	0	1	0	0	11.7	1.4	11.5	204.9	3.5	1.3	0
1577	76	0	20	0	1	0	0	0	0	1	18	0	0	0	0	13.2	1.6	12.5	194.9	4.5	1.2	0
1578	64	0	24	2	1	0	0	0	0	0	23	0	0	0	0	9.7	1.7	13	333.9	3.6	0.4	0
1579	54	1	22	1	0	0	0	1	0	1	13	0	0	0	0	8.3	1.4	13	249.9	4.4	0.8	0
1580	49	0	25	0	0	1	0	0	0	1	9	0	1	0	0	17	4.9	13.3	277.9	3.4	0.9	0
1581	51	0	25	1	1	0	0	0	1	0	27	0	1	0	0	16.6	0.9	13	262.9	4.3	0.5	0
1582	56	1	25	1	0	0	0	1	0	1	13	0	1	0	0	11.9	2.7	12.3	268.9	4.2	1.1	1
1583	68	0	25	1	0	0	1	0	0	1	30	0	1	0	0	16.9	2.1	14	216.9	4.4	0.8	0
1584	65	0	23	1	0	1	0	0	1	0	39	0	1	0	0	14	1.6	12.5	330.9	4.2	1.3	0
1585	54	0	17	0	1	0	0	0	0	1	14	0	0	0	0	12.6	2.8	13.4	300.9	3.6	0.6	0
1586	33	0	23	0	0	0	0	1	1	0	30	0	1	1	0	17.2	3.3	12.9	313.9	2.7	0.6	0
1587	61	1	24	3	1	0	0	0	1	0	28	0	1	0	0	16.2	2.8	11.9	216.9	2.9	0.7	0
1588	73	1	33	2	0	0	1	0	0	0	31	0	0	0	0	16.3	1.3	12.4	254.9	3.5	1.8	1
1589	83	0	32	2	0	0	1	0	0	1	32	0	1	0	0	18.5	1.6	13.3	270.9	3.9	0.9	1
1590	21	1	20	0	1	0	0	0	0	1	10	0	0	0	0	19.9	3.2	14.9	279.9	5.6	1.2	0
1591	67	1	23	3	0	1	0	0	0	0	17	0	1	0	0	17	2	16	206.9	4	1.9	0
1592	78	1	27	0	0	1	0	0	0	0	21	0	0	0	0	15.2	2.7	12.5	249.9	5	0.7	0
1593	44	1	18	0	1	0	0	0	0	0	26	0	0	0	0	14.6	1.9	16.5	287.9	3.4	1	1
1594	31	1	31	1	1	0	0	0	1	0	26	0	1	0	0	19.3	1.9	15.5	393.9	4.3	0.9	0
1595	76	0	24	3	1	0	0	0	0	1	15	0	0	0	0	8.4	2.2	12.6	268.9	3.3	0.9	0
1596	85	1	21	2	0	0	1	0	0	0	26	0	1	0	0	7.7	1.5	14.2	235.9	3.3	1.9	1
1597	64	1	18	0	1	0	0	0	0	1	24	0	1	0	0	11.7	2.8	14.2	197.9	3	0.9	0
1598	23	0	24	0	1	0	0	0	0	0	6	0	0	0	0	15.1	2.1	11.6	285.9	3.7	0.6	0
1599	84	1	20	2	1	0	0	0	0	0	18	0	1	0	0	8.5	1.2	11.8	296.9	3.8	1.2	0
1600	64	1	26	0	0	0	0	1	0	1	23	0	1	0	0	16.9	1.4	14.7	302.9	3	1.4	0
1601	61	0	32	0	1	0	0	0	0	1	18	0	0	0	0	13.5	4.9	14.4	232.9	4	0.6	0
1602	69	1	20	1	0	0	1	0	0	1	24	0	1	0	0	13	1.9	14.4	371.9	2.9	1.4	0
1603	25	0	21	1	0	1	0	0	0	1	6	0	0	0	0	10	2.7	12.4	249.9	4.7	0.4	0
1604	63	0	21	1	0	1	0	0	1	0	26	1	1	0	0	17.2	1.5	13	179.9	3	0.9	0
1605	44	1	20	2	0	0	0	1	0	1	20	0	0	0	0	12.7	1.1	12.6	234.9	3.9	0.9	0
1606	53	1	24	1	0	0	0	1	0	1	20	0	1	0	0	9.4	2.8	13.3	318.9	4.6	0.9	0
1607	54	1	24	1	0	1	0	0	0	1	8	0	0	0	0	16.5	1.5	11.9	269.9	3.5	1.3	0
1608	67	1	20	2	0	0	0	1	0	1	23	0	1	0	0	15.4	1	11.6	184.9	2.5	1	1
1609	42	0	19	0	1	0	0	0	0	1	16	0	0	0	0	12.9	2.8	12.4	380.9	3.5	0.6	0
1610	75	0	26	1	0	1	0	0	0	1	18	0	0	0	0	8.9	2.6	14.4	239.9	3.7	1.8	0
1611	63	1	26	2	0	1	0	0	1	0	28	0	0	0	0	18.3	2.4	13.5	395.9	3.9	1.3	0
1612	60	0	26	1	0	1	0	0	0	1	23	0	1	0	0	16.4	3.9	15.6	232.9	3.8	0.7	1
1613	56	1	17	2	0	0	1	0	1	0	22	1	1	0	0	13.4	1.5	12	299.9	3	0.6	1
1614	81	0	22	2	0	1	0	0	0	1	14	0	1	0	0	13.5	1.7	15.6	339.9	3.3	1	0
1615	89	1	18	3	1	0	0	0	0	0	19	0	0	0	0	12	1.4	11.1	315.9	4	1.2	1
1616	47	0	20	0	1	0	0	0	0	1	22	0	0	0	0	19.5	2.4	13.6	329.9	3.8	0.6	0
1617	63	1	22	1	1	0	0	0	0	0	24	0	0	0	0	18.8	2.2	10.8	302.9	3.1	0.9	1
1618	79	1	23	2	1	0	0	0	0	0	36	0	1	0	0	16.4	2.1	13.6	344.9	3.4	0.7	1
1619	48	1	34	5	0	0	1	0	1	0	22	0	0	0	0	15.5	2.6	12.9	292.9	2.9	1.8	0
1620	89	0	25	0	0	0	0	1	1	0	13	0	0	0	0	13.3	2.1	11.3	347.9	3.1	0.6	0
1621	57	0	30	2	1	0	0	0	0	0	21	0	1	0	0	17	4.9	14.5	347.9	4.3	0.5	0
1622	54	0	21	1	1	0	0	0	0	0	31	0	1	0	0	17.8	4.9	13.6	344.9	3.2	0.9	1
1623	88	1	19	5	1	0	0	0	1	0	16	1	1	0	0	17.5	3	12.6	364.9	3.5	0.9	1
1624	74	1	37	4	0	1	0	0	0	1	23	0	1	0	0	12.2	2.1	13.1	303.9	3.3	1.3	0
1625	35	1	13	0	1	0	0	0	0	1	23	0	1	0	0	9	1.6	13	303.9	3.7	0.7	0
1626	33	0	22	2	1	0	0	0	1	0	7	0	0	0	0	16.2	4	12.2	225.9	3.9	0.6	0
1627	47	1	20	1	1	0	0	0	0	1	7	0	0	0	0	8.3	2.8	14	194.9	2.9	1.1	0
1628	39	1	47	1	1	0	0	0	0	0	14	0	0	0	0	13.7	2.1	17.5	291.9	3.4	1.7	0
1629	56	1	41	1	0	1	0	0	0	0	7	0	0	0	0	13	1.6	15.7	268.9	4.6	1.4	0
1630	82	0	30	3	0	1	0	0	0	1	23	1	1	1	0	11.8	0.8	11.2	234.9	3.1	0.9	1
1631	66	1	27	1	0	0	0	1	0	1	19	0	0	0	0	9.2	1.1	13.5	341.9	3.2	0.9	0
1632	41	1	29	1	0	0	0	1	0	1	11	0	1	0	0	7	2.1	14.5	231.9	3.3	0.7	0
1633	61	1	27	2	0	0	0	1	0	0	20	0	0	0	0	9.2	0.9	11.2	393.9	2.9	1.4	1
1634	61	1	23	0	0	0	0	1	0	1	30	0	1	0	0	16.3	1.7	12.4	297.9	4	1.7	0
1635	33	1	20	0	1	0	0	0	0	1	14	0	0	0	0	17.5	3.6	14.2	276.9	2.9	0.8	0
1636	51	1	25	0	1	0	0	0	0	1	10	0	0	0	0	17.5	3.1	16.3	266.9	3.2	0.9	0
1637	50	1	28	2	0	1	0	0	1	0	29	0	0	1	0	16.9	1.4	13.4	283.9	3.4	0.9	1
1638	70	0	23	1	1	0	0	0	0	1	21	0	0	0	0	19.9	3.4	12.2	328.9	3.5	0.6	0
1639	69	1	20	2	0	1	0	0	0	1	20	0	1	0	0	9.2	1.4	13.7	232.9	3.6	0.8	0
1640	67	1	22	1	1	0	0	0	0	0	40	0	0	0	0	12.9	4	14.9	357.9	4.1	0.7	0
1641	69	0	23	1	1	0	0	0	0	1	29	0	1	0	0	13.4	2.6	11.6	362.9	2.6	0.6	0
1642	50	1	31	1	0	0	0	1	0	1	38	0	0	1	0	4.6	0.6	11.5	227.9	3.3	1.8	1
1643	84	1	20	2	0	1	0	0	0	1	33	0	1	0	0	19.4	1.8	12.6	317.9	3.5	1.2	0
1644	48	1	19	1	0	1	0	0	0	1	13	0	1	0	0	17.4	4.9	12.7	344.9	4	1.2	0
1645	42	1	34	1	1	0	0	0	1	0	20	0	1	0	0	18.8	2	13.2	365.9	4.1	0.9	0
1646	55	1	24	3	0	1	0	0	0	1	16	0	1	0	0	16.6	3.3	14.6	203.9	4.2	1.7	0
1647	72	1	22	4	0	0	0	1	0	0	15	0	0	0	1	14.4	1.2	12.3	321.9	3.8	1	1
1648	56	1	17	0	1	0	0	0	0	0	33	0	0	0	0	13.3	1.4	12.1	301.9	3.4	0.9	0
1649	68	0	27	0	1	0	0	0	0	0	21	1	1	0	0	17.2	4.9	12.9	274.9	4	0.7	0
1650	40	0	22	2	0	0	0	1	0	1	21	0	1	1	0	17.3	0.5	14.4	230.9	2.8	1.5	1
1651	56	1	28	3	1	0	0	0	1	0	22	1	1	0	0	12.3	0.5	13.4	200.9	3.8	0.8	0
1652	70	0	27	4	1	0	0	0	0	0	22	0	0	0	0	15.2	2	14	310.9	3.5	1.2	1
1653	57	0	24	1	1	0	0	0	0	1	20	1	1	0	0	17.9	2.8	13.7	352.9	3.4	0.5	0
1654	48	0	28	1	1	0	0	0	1	0	8	0	1	0	0	16.4	2.1	12.1	330.9	3.4	1.3	0
1655	68	1	33	4	1	0	0	0	0	1	26	0	1	1	0	16.7	0.8	11.8	391.9	2.6	1.9	0
1656	43	0	15	1	0	0	0	1	0	0	32	1	1	0	0	13.7	0.5	13.7	264.9	3.2	0.9	1
1657	41	1	24	1	0	0	0	1	0	0	13	1	1	0	0	17.5	2.4	15.2	299.9	3.3	1	0
1658	60	1	20	1	0	0	0	1	0	1	22	0	1	0	0	17	3.7	14	364.9	4.1	0.7	0
1659	22	1	26	0	1	0	0	0	0	0	18	0	0	0	0	19.3	4.9	15.6	339.9	3.6	1	0
1660	69	1	23	0	0	0	1	0	1	0	16	0	1	0	0	15	2.9	13.8	396.9	3.1	0.8	0
1661	58	0	19	1	1	0	0	0	1	0	32	0	0	0	0	15.5	1.4	15	318.9	4	0.6	0
1662	32	0	18	0	1	0	0	0	1	0	23	0	1	0	0	17.4	2.3	11.1	223.9	2.7	0.5	0
1663	58	0	26	3	0	0	0	1	0	1	25	0	1	0	0	10.8	1.5	13	200.9	3.3	0.6	0
1664	39	1	38	2	0	0	1	0	0	0	17	1	1	0	0	14.4	3.2	12.2	313.9	2.9	1.9	0
1665	69	0	25	5	0	0	0	1	1	0	16	0	1	1	0	12.9	1.6	11.6	337.9	4.4	1	0
1666	69	1	27	1	1	0	0	0	0	0	20	0	0	0	1	19	4.9	12.6	292.9	3.9	1.8	1
1667	51	1	25	1	0	1	0	0	0	0	5	0	0	0	0	11.4	4.9	16.7	293.9	3.9	0.9	0
1668	43	0	23	1	1	0	0	0	0	0	13	0	0	0	0	15	2.6	13.5	396.9	4.1	1.1	0
1669	64	0	34	0	1	0	0	0	0	1	23	0	0	0	0	13.1	2.2	13.5	372.9	4.1	0.6	0
1670	36	1	27	1	1	0	0	0	0	0	17	0	1	0	0	12.6	1.7	15.1	337.9	3.6	0.8	0
1671	49	0	16	1	0	0	0	1	0	1	14	0	0	0	0	18.8	1.5	12.1	385.9	3	0.5	1
1672	25	0	20	1	1	0	0	0	0	1	20	0	1	0	0	18.7	2.3	13.3	209.9	3.4	0.5	0
1673	49	1	23	1	1	0	0	0	1	0	12	0	0	0	0	10.1	1.7	15.3	375.9	4.1	0.8	0
1674	61	1	23	0	0	1	0	0	0	1	29	0	1	0	0	11.7	1.8	12.2	348.9	3.1	0.9	0
1675	53	0	21	0	1	0	0	0	0	1	25	0	0	0	0	14.8	0.8	12	281.9	2.9	0.5	0
1676	54	0	19	0	1	0	0	0	0	1	13	0	0	0	0	17.3	1.4	15.4	229.9	4	0.8	0
1677	78	1	21	2	0	1	0	0	0	0	31	0	1	0	0	14.6	1.3	13.6	268.9	3.1	1.9	1
1678	26	0	31	0	1	0	0	0	0	1	14	0	0	0	0	19.8	1.7	11.8	230.9	4	0.8	0
1679	73	0	21	2	0	1	0	0	0	1	24	0	1	0	0	15.6	3	13	175.9	4	1.3	0
1680	50	0	40	1	0	0	1	0	0	0	24	0	0	0	0	13.2	3	13.4	271.9	2.5	0.6	0
1681	48	1	27	1	1	0	0	0	0	1	26	0	0	0	0	12.1	1.8	11.6	290.9	3.4	1	0
1682	54	0	31	1	0	1	0	0	1	0	13	0	1	0	0	19.7	1.6	13.6	269.9	3.3	1.9	0
1683	72	0	26	2	0	0	0	1	0	1	24	0	1	0	0	18.6	3.6	12.5	365.9	3.1	0.6	1
1684	84	0	21	1	0	0	0	1	1	0	36	0	1	0	0	16.7	1.2	11.8	392.9	3.5	0.9	0
1685	56	0	30	1	1	0	0	0	1	0	22	1	0	0	0	9.8	1.4	14.3	319.9	4.8	0.7	1
1686	81	1	27	1	1	0	0	0	0	1	15	0	1	0	0	12.4	1	10.9	343.9	3.2	0.8	0
1687	57	0	25	0	0	0	0	1	0	0	8	0	0	0	0	13.8	1.1	12.9	383.9	3.9	0.6	0
1688	20	1	18	0	0	0	1	0	0	0	10	0	0	0	0	12.4	1.6	12.5	281.9	3.6	1.1	0
1689	90	0	18	1	0	0	1	0	1	0	27	0	1	0	0	16.9	2	13.5	365.9	3.1	1.6	1
1690	45	0	24	2	0	0	0	1	0	0	9	0	0	0	0	15.5	1.9	16	258.9	3.3	1.9	0
1691	72	1	22	1	0	1	0	0	0	1	22	0	1	0	0	17.5	3.8	10.9	396.9	3.4	1.6	0
1692	29	1	20	0	1	0	0	0	0	1	14	0	0	0	0	16.8	0.8	15.2	241.9	3.1	1	0
1693	60	1	24	1	1	0	0	0	0	0	15	0	0	0	0	12.7	4.9	17	314.9	4.5	1.2	0
1694	64	1	26	1	1	0	0	0	0	0	17	0	0	0	0	13.2	2.9	16.7	239.9	4.3	1	0
1695	53	1	26	3	0	0	0	1	0	0	18	0	0	1	0	9	1.8	11.9	256.9	3.8	0.8	0
1696	57	1	25	2	0	0	0	1	1	0	17	0	0	0	0	16.3	3.1	13.6	379.9	3.8	0.8	0
1697	83	0	23	1	0	0	0	1	0	0	27	0	1	0	0	19.6	1.6	11.8	301.9	4	1.8	1
1698	90	1	18	1	0	0	1	0	0	0	31	0	1	0	0	15.6	0.6	12.5	253.9	2.7	1.8	0
1699	56	1	24	2	1	0	0	0	0	1	23	0	0	0	0	15.4	0.8	12	265.9	3.9	1.2	0
1700	78	1	25	0	0	0	1	0	0	1	21	0	1	1	0	14.4	4.3	13.7	213.9	4.3	1.1	1
1701	66	0	22	1	1	0	0	0	0	1	13	0	0	0	0	11.5	1.4	13.6	360.9	3.2	0.7	1
1702	46	1	31	4	1	0	0	0	0	0	16	0	0	0	1	11.2	1.3	14.3	301.9	2.7	1.9	0
1703	78	0	19	3	1	0	0	0	0	0	38	0	0	0	1	10.9	2.3	15.9	387.9	3.9	0.9	1
1704	42	1	20	2	0	0	1	0	1	0	18	0	1	0	0	8.2	1.3	12.2	222.9	4.4	0.9	0
1705	90	0	25	2	0	0	1	0	0	0	28	1	1	0	0	15.9	1.7	11.5	348.9	4.3	1.8	0
1706	58	0	29	1	0	0	1	0	0	1	8	0	0	0	0	15.8	4.3	14.5	236.9	4.3	1.3	0
1707	54	0	17	2	0	0	0	1	0	1	16	0	1	0	0	16.9	2.3	12.5	303.9	4	0.6	1
1708	56	1	21	1	1	0	0	0	0	1	26	0	0	0	0	17.5	3.5	13.5	356.9	4.3	1.3	0
1709	82	1	26	1	1	0	0	0	0	0	13	0	0	0	0	11.6	2.6	12.8	223.9	2.5	1.4	0
1710	69	0	26	4	0	1	0	0	0	1	21	0	0	0	1	10.8	2.8	11.2	198.9	4	0.9	0
1711	74	1	22	4	1	0	0	0	0	1	13	0	1	0	0	4.8	1.2	15.1	269.9	3.1	1.9	0
1712	40	1	19	1	0	1	0	0	0	1	14	0	1	0	0	14.4	1	12.5	323.9	3.5	1.7	0
1713	26	1	25	2	0	1	0	0	0	1	9	0	0	0	0	13.2	4.9	14.5	343.9	3.8	0.9	0
1714	55	0	19	0	1	0	0	0	0	1	22	1	0	0	0	16.4	4.9	14.1	379.9	4.3	0.6	0
1715	60	1	21	2	0	0	0	1	0	1	8	0	1	0	0	14.3	0.7	13	384.9	3.9	0.7	1
1716	89	0	21	3	0	0	0	1	0	1	23	0	1	0	0	16.6	1.3	12	297.9	3.8	0.6	1
1717	41	1	15	1	0	0	0	1	0	1	21	0	1	0	0	17.4	2.4	12.3	378.9	3.3	0.4	0
1718	35	0	21	1	1	0	0	0	1	0	25	0	1	0	0	16.7	2.5	12.9	346.9	3.4	0.8	0
1719	67	0	19	3	0	1	0	0	1	0	29	0	0	0	0	16.1	0.8	11.9	308.9	3.7	1.4	0
1720	20	1	19	1	1	0	0	0	0	1	25	0	0	0	0	13	1.3	15.4	286.9	3.4	0.8	0
1721	70	0	29	4	0	1	0	0	0	0	15	0	0	0	0	15.8	3.3	11.5	247.9	4.2	1.4	0
1722	61	1	22	0	0	0	1	0	0	0	25	1	1	0	0	17.3	1	14.5	324.9	3	0.8	0
1723	87	0	28	4	0	0	1	0	0	1	21	0	1	1	0	18.8	1.5	11.9	273.9	3.4	1.7	1
1724	50	0	30	0	1	0	0	0	0	1	17	0	1	0	0	17.5	3.1	12.9	396.9	3.3	0.7	0
1725	49	1	23	2	0	0	0	1	0	1	15	0	0	0	0	15.5	4.9	14	295.9	4.7	0.9	0
1726	86	1	23	3	1	0	0	0	0	1	27	0	0	0	0	9.1	1.5	12.2	252.9	4	1.3	0
1727	68	1	24	0	0	1	0	0	0	1	14	0	1	0	0	13	2.5	16.1	225.9	4.3	0.9	0
1728	73	0	20	6	0	1	0	0	0	1	16	0	1	0	0	10	3.5	15.8	308.9	3.5	1	0
1729	47	1	22	1	0	0	0	1	0	1	14	0	0	0	0	14.6	1.3	15.3	194.9	4.5	0.9	0
1730	93	1	25	1	1	0	0	0	1	0	25	0	1	0	0	15.5	2.2	12.6	239.9	3.9	1.1	0
1731	58	1	23	1	1	0	0	0	0	0	22	0	0	0	0	17.4	3.2	13.2	307.9	3.7	0.7	0
1732	53	1	25	3	0	1	0	0	0	0	26	1	0	0	0	17.3	1	14.4	272.9	2.9	1.2	0
1733	54	1	26	3	1	0	0	0	0	1	20	0	0	0	0	10.1	1.4	14.9	259.9	3	1	0
1734	69	1	21	2	0	1	0	0	0	1	14	0	1	0	0	12.9	1	12.6	350.9	3.8	0.9	0
1735	49	1	25	1	1	0	0	0	0	1	26	0	1	0	0	12.4	2.8	16.8	232.9	3.3	1	0
1736	73	1	23	1	0	1	0	0	0	1	9	0	1	0	0	16.2	1.5	14	209.9	3.9	1.1	0
1737	87	1	20	2	0	1	0	0	0	0	29	0	0	0	0	10.5	0.7	10.8	276.9	3.4	0.9	0
1738	78	0	21	1	1	0	0	0	0	1	20	1	0	0	0	15.8	3.1	12.3	223.9	3.9	0.6	0
1739	55	1	17	1	0	0	0	1	0	1	19	0	1	0	0	19.8	1.2	11.7	220.9	3.2	0.6	1
1740	74	0	28	0	1	0	0	0	0	1	31	0	0	0	0	14.9	2.9	15.3	263.9	3.7	0.7	0
1741	75	0	21	0	1	0	0	0	0	1	22	0	0	0	0	19	2.5	15.3	344.9	3.4	0.7	0
1742	74	1	21	3	0	0	1	0	0	1	20	0	1	0	0	18.2	4.1	11.3	342.9	3.3	0.7	0
1743	27	1	37	0	0	0	1	0	0	1	8	0	0	0	0	17.6	1.9	12.1	221.9	3.6	1	0
1744	55	0	25	0	0	1	0	0	0	1	19	0	0	0	0	15.7	4.9	15.9	326.9	3.9	1.1	0
1745	63	1	24	1	1	0	0	0	0	0	12	0	0	0	0	8.7	2.1	15.5	375.9	3.2	1.2	0
1746	34	1	25	1	1	0	0	0	0	0	27	0	1	0	0	15.9	1.1	13.5	223.9	3.5	1.4	1
1747	78	1	19	2	0	1	0	0	0	0	20	0	0	0	0	10.2	2.6	12.2	373.9	4	1.7	0
1748	58	1	23	1	1	0	0	0	0	0	23	0	1	0	0	9.5	0.8	13.8	282.9	3.3	1.1	0
1749	62	1	27	1	1	0	0	0	1	0	14	0	1	0	0	14.5	2.6	11.6	310.9	4	1.2	0
1750	71	1	24	6	0	0	1	0	0	1	21	1	1	1	0	12.3	1.6	11	250.9	3	0.6	0
1751	61	1	24	0	0	1	0	0	0	1	9	1	0	0	0	13.8	0.5	12.3	238.9	3.2	1.8	0
1752	78	0	27	0	0	1	0	0	0	1	22	0	0	0	0	13.8	1.7	15.4	214.9	4.8	0.9	0
1753	43	0	22	3	1	0	0	0	0	1	22	0	1	0	0	17	3.1	12.7	374.9	3.9	0.5	0
1754	73	1	22	4	0	0	0	1	0	0	34	1	1	1	0	14.3	2	12.7	259.9	3.1	1.8	1
1755	67	0	23	2	1	0	0	0	0	1	30	0	0	0	0	16.1	1.6	12.7	313.9	4.1	0.8	0
1756	55	1	19	4	0	0	0	1	0	1	28	0	1	0	0	10.9	2.6	14.3	241.9	4.2	0.9	0
1757	79	0	23	0	0	0	1	0	0	0	22	0	1	0	0	17.6	1.6	12.1	292.9	3.1	0.9	0
1758	70	1	23	1	0	1	0	0	0	1	23	0	0	0	0	15.2	2	11.5	288.9	3.5	1.1	0
1759	47	0	26	1	0	1	0	0	1	0	11	0	1	0	0	15.9	1.5	12.6	216.9	3.4	1.2	0
1760	75	1	14	2	0	0	0	1	0	1	26	1	1	0	0	17	2.2	11.9	337.9	3.8	0.8	1
1761	55	0	23	1	0	0	0	1	0	1	29	1	1	0	0	9.7	0.8	12.1	229.9	2.8	0.6	1
1762	83	1	22	2	0	0	0	1	0	0	33	0	1	0	0	19.2	1.4	11.8	194.9	3.1	1.6	0
1763	75	0	27	0	0	0	1	0	0	1	13	0	0	0	0	11.3	1.6	11.7	350.9	3.2	1	0
1764	63	1	26	5	0	0	1	0	0	0	23	0	0	1	0	11.5	1.3	14.1	215.9	3.5	1.2	1
1765	34	0	16	3	0	0	1	0	0	1	11	0	1	0	0	13.5	1.7	12.2	311.9	3.9	0.7	0
1766	76	1	24	3	1	0	0	0	0	1	13	1	0	0	0	9.7	1.2	12.9	182.9	4.3	1.4	0
1767	74	1	28	3	0	0	1	0	0	1	8	0	1	0	0	14.2	4.9	13	263.9	3.6	1.8	0
1768	33	1	31	0	0	0	0	1	0	1	31	0	1	0	0	8.1	1.2	15.5	294.9	3.3	1.3	0
1769	57	1	28	3	0	0	0	1	0	1	13	0	0	0	0	19.4	3.8	15.5	293.9	3.8	0.7	0
1770	73	1	25	4	0	0	0	1	0	1	23	0	1	1	0	19.2	1.9	15.4	278.9	3.7	1.8	1
1771	89	1	21	1	0	0	1	0	0	0	19	0	1	0	0	14.7	2.6	11.5	223.9	3.1	1.6	0
1772	79	1	22	2	1	0	0	0	0	0	27	0	0	0	0	18.7	4.4	11.9	271.9	3.6	0.6	1
1773	85	1	23	2	0	1	0	0	0	1	24	0	0	0	0	14.5	2	11.3	202.9	3.3	0.8	0
1774	49	1	30	4	0	1	0	0	0	1	31	0	0	0	0	14.3	4.9	15.2	223.9	3.8	0.9	0
1775	66	0	24	4	0	1	0	0	0	1	14	0	1	0	0	18.3	2.8	12.7	289.9	3	1	0
1776	55	0	25	1	1	0	0	0	1	0	23	0	1	0	0	19.2	3	14.2	279.9	3.8	1	1
1777	73	0	33	2	1	0	0	0	0	1	11	0	0	0	0	13.7	3.4	14.5	284.9	3.3	0.9	0
1778	49	0	24	0	1	0	0	0	0	1	7	0	0	0	0	18.6	4.9	12.5	372.9	4.2	0.9	0
1779	61	1	18	2	0	0	0	1	0	1	17	0	1	0	0	14.9	1.6	12	258.9	3.9	0.9	0
1780	68	1	18	3	1	0	0	0	1	0	24	0	1	0	0	14.4	4.6	13	267.9	2.6	0.9	0
1781	64	1	22	1	0	1	0	0	0	1	22	0	1	0	0	13.5	4.9	12.8	300.9	3.2	1.2	0
1782	64	1	23	0	1	0	0	0	0	0	27	0	0	0	0	17.5	1.1	14	239.9	2.7	1.9	1
1783	50	1	24	1	1	0	0	0	1	0	13	1	0	0	0	11.3	1.7	15.6	307.9	3.7	0.7	0
1784	25	1	21	0	1	0	0	0	0	1	29	0	0	0	0	12.4	3.5	17.5	303.9	3.2	1.2	0
1785	66	1	28	0	0	1	0	0	0	1	13	0	1	0	0	15.1	1.4	11.8	211.9	4.1	1.2	0
1786	51	1	19	0	0	1	0	0	0	0	11	0	0	0	0	16.8	3.3	12.6	354.9	2.9	0.8	1
1787	57	1	23	2	1	0	0	0	1	0	28	0	1	0	0	15.4	1.8	14	202.9	3.4	0.9	0
1788	65	1	31	1	0	0	0	1	0	1	27	0	1	0	0	18	4.9	15.8	313.9	4.3	1	0
1789	53	1	16	1	0	0	0	1	0	1	13	0	1	0	0	18.4	2.7	11.8	368.9	2.5	0.5	1
1790	85	1	20	1	0	0	1	0	0	0	25	0	1	0	0	14.7	1.9	17	306.9	3.3	0.8	0
1791	56	1	20	2	0	0	0	1	0	1	24	0	0	0	0	8.9	0.6	14.2	266.9	3.8	0.9	1
1792	58	1	23	2	1	0	0	0	0	0	43	0	1	0	0	14	4.9	11.4	354.9	2.5	0.8	0
1793	51	1	26	1	1	0	0	0	0	0	27	0	0	0	0	10.6	3.8	17.7	259.9	4.2	1.4	0
1794	62	0	17	1	1	0	0	0	1	0	22	0	1	0	0	14.6	1.1	12.2	326.9	3.8	0.5	0
1795	47	0	20	0	0	1	0	0	0	1	16	0	1	1	0	16.9	3.2	13.1	385.9	3.5	1.8	0
1796	27	1	23	0	0	1	0	0	0	1	6	0	0	0	0	13.2	1.9	16.1	231.9	2.8	0.8	0
1797	55	0	28	1	1	0	0	0	0	1	8	0	0	0	0	10.8	4.4	13.1	244.9	3.4	1.3	0
1798	42	0	20	2	1	0	0	0	0	1	24	0	1	0	0	9.5	2.2	12.6	219.9	3.9	0.7	0
1799	38	1	19	0	1	0	0	0	1	0	20	0	1	0	0	15.5	4	15.3	263.9	3.3	0.9	0
1800	68	0	30	6	0	0	1	0	1	0	26	0	1	0	0	8.6	1	16.6	272.9	2.9	0.7	0
1801	70	1	22	1	0	1	0	0	1	0	16	0	1	0	0	12.3	1.2	12.7	295.9	4	1.7	0
1802	73	0	20	2	1	0	0	0	0	1	25	0	0	0	0	11.9	4.1	15.3	269.9	3.4	0.7	0
1803	56	1	22	0	0	1	0	0	0	1	8	0	1	0	0	15.3	2.4	11.2	283.9	3.3	1.1	0
1804	86	0	22	1	1	0	0	0	0	0	21	0	0	0	0	13.7	2	12.4	218.9	3.2	0.6	1
1805	81	0	22	4	0	0	0	1	0	1	28	0	0	0	0	15.5	3	14.3	194.9	2.7	1	0
1806	88	0	23	1	0	0	0	1	0	0	28	0	1	0	0	17.8	1.1	12.2	256.9	2.7	1.3	0
1807	57	1	25	2	0	1	0	0	0	1	22	0	1	1	0	18.3	1.4	12.2	299.9	3	0.5	0
1808	48	1	24	2	0	1	0	0	0	1	19	0	1	1	0	10.8	1.4	12.1	352.9	4.4	0.6	0
1809	68	1	24	2	0	1	0	0	0	1	17	0	0	0	0	12.2	2.3	13.5	319.9	4.7	1.3	0
1810	55	1	23	1	1	0	0	0	1	0	28	1	0	0	0	12.6	3.1	13.2	229.9	4.6	1	0
1811	83	1	20	4	0	0	0	1	1	0	21	0	1	0	0	19.3	0.6	15	398.9	3	1	0
1812	71	1	26	4	1	0	0	0	0	0	11	0	1	0	0	10.6	4.1	16.1	266.9	2.9	1.5	1
1813	69	0	24	3	1	0	0	0	1	0	14	0	1	0	0	10.5	2	11.5	215.9	4.3	0.7	0
1814	78	1	25	0	0	0	1	0	1	0	23	0	1	0	0	13.5	1.7	12.3	235.9	3.6	1.6	0
1815	62	1	24	2	1	0	0	0	1	0	29	0	1	0	0	19.1	2.2	12.1	243.9	4	1.4	0
1816	63	1	25	0	1	0	0	0	1	0	25	0	1	0	0	15.7	1	13.5	236.9	3.9	1.1	0
1817	38	1	25	0	0	0	0	1	1	0	19	0	1	0	0	15.1	3.1	13.7	254.9	3.7	1.7	0
1818	55	1	32	1	1	0	0	0	0	0	10	0	0	0	0	12.8	4.3	14.9	232.9	2.6	1.4	0
1819	58	0	27	2	0	0	1	0	0	0	17	1	1	0	0	11	3.1	13.1	263.9	3.6	1.1	1
1820	46	0	28	2	1	0	0	0	0	1	16	0	0	0	0	19.5	4.9	13.6	297.9	2.8	0.8	0
1821	72	0	27	2	1	0	0	0	0	1	16	0	0	0	0	11.5	2	14	207.9	3.1	1.1	0
1822	58	0	27	1	0	1	0	0	0	1	21	0	0	0	0	13.9	4.1	13.7	365.9	3.5	0.7	0
1823	56	1	25	4	1	0	0	0	0	1	24	0	1	0	0	19.1	1.7	15.6	377.9	3.8	1.1	0
1824	66	1	25	0	1	0	0	0	0	1	23	0	1	0	0	16.4	1.6	14.1	261.9	4.4	1.2	0
1825	82	0	24	3	1	0	0	0	0	1	16	0	0	1	0	15.1	2.5	13.3	357.9	3.9	1.6	1
1826	70	1	22	2	0	0	0	1	1	0	25	0	0	0	0	15	3.1	12.2	287.9	3.4	1.8	0
1827	64	1	24	3	0	0	0	1	0	0	28	1	0	1	0	17.2	0.5	12.5	242.9	3.3	1.8	1
1828	57	1	29	5	0	0	0	1	0	0	35	0	1	0	0	15.4	1.4	11.5	230.9	2.9	1.1	1
1829	32	0	20	0	0	1	0	0	0	1	17	0	1	0	0	12	3.1	11.5	328.9	4.4	0.6	0
1830	65	1	25	5	0	0	1	0	0	1	23	0	0	0	0	18.7	4.9	14.6	208.9	3.9	0.9	0
1831	83	1	18	0	0	0	1	0	0	1	20	0	0	0	0	8.7	1.6	11.5	221.9	4	1.3	0
1832	81	0	31	0	0	0	0	1	1	0	28	0	1	0	0	10.6	2.5	12.4	320.9	3.6	0.8	0
1833	65	1	21	1	1	0	0	0	0	1	22	0	0	0	0	12.3	2.2	16.5	351.9	2.6	0.9	0
1834	54	1	22	2	0	0	0	1	0	1	17	0	0	0	0	18	3.9	14.9	306.9	4	1	0
1835	65	1	15	1	0	0	0	1	0	0	34	0	1	0	0	19.8	4.9	12.4	233.9	3	1.2	1
1836	57	1	26	1	0	0	0	1	0	1	16	0	1	0	0	11.2	1.9	12.4	256.9	3.1	1.8	0
1837	81	0	26	1	0	1	0	0	0	1	22	0	0	0	0	13.8	3.5	11.7	317.9	3.2	1.2	0
1838	59	1	20	2	0	0	0	1	0	0	22	1	1	0	0	16.1	0.9	11.3	252.9	3.8	1.9	1
1839	82	1	17	1	0	0	0	1	0	0	42	1	0	0	0	11.3	0.2	10.9	380.9	3.1	1.2	1
1840	79	1	27	0	1	0	0	0	0	0	29	0	1	0	0	12.3	1.4	11.9	296.9	3.4	1.1	1
1841	72	1	19	4	1	0	0	0	0	0	27	0	1	0	0	17.9	3.1	15.5	264.9	4	1.3	0
1842	38	0	26	0	0	0	0	1	1	0	22	1	1	0	0	19.9	4.5	11.8	269.9	3.3	1.3	0
1843	45	1	19	2	0	0	0	1	0	1	21	0	0	0	0	7.4	1.3	10.5	271.9	3.6	0.9	1
1844	78	1	21	2	0	1	0	0	0	1	21	0	1	1	0	11.7	3.5	13.4	287.9	3.1	1.7	1
1845	57	1	21	2	0	1	0	0	0	1	22	0	1	0	0	12.8	1.8	15.5	267.9	3.8	0.8	0
1846	61	1	26	4	0	0	0	1	0	0	32	1	1	0	0	10.2	0.5	11.2	367.9	3.1	1.3	1
1847	46	0	33	1	1	0	0	0	0	1	21	0	0	0	0	12.5	3.7	15.3	218.9	4.2	0.8	0
1848	70	0	32	1	1	0	0	0	0	0	11	0	0	0	0	17.2	3.9	14.4	384.9	2.6	0.7	0
1849	38	1	23	0	1	0	0	0	0	0	17	0	1	0	0	15.8	4.3	14.5	245.9	2.8	1	0
1850	73	0	24	4	0	0	0	1	0	0	44	0	1	1	0	16.2	2.9	11.7	211.9	3.2	0.6	1
1851	22	1	24	1	1	0	0	0	0	1	18	0	1	0	0	11.4	0.9	14.9	344.9	3.6	0.7	0
1852	40	1	27	2	0	0	0	1	1	0	16	0	0	0	0	16.1	0.9	11.5	263.9	3.3	1.1	0
1853	75	1	20	2	1	0	0	0	1	0	23	0	1	0	0	14.4	3.3	15	301.9	4	1	0
1854	68	1	18	2	1	0	0	0	0	1	34	0	1	0	0	14.6	1.3	13.5	375.9	3.6	0.6	1
1855	80	1	20	1	0	1	0	0	0	1	17	0	1	0	0	8.5	1.3	12.4	355.9	3.7	1.9	1
1856	64	1	22	1	0	0	0	1	1	0	28	0	1	0	0	8	1.1	11.1	290.9	3	0.9	0
1857	71	0	19	0	0	0	1	0	0	0	27	0	1	0	0	18.2	2	12.3	272.9	3.4	0.7	0
1858	75	1	22	4	0	1	0	0	0	1	19	0	0	0	0	9.2	1	11.8	188.9	3.3	1.2	0
1859	80	1	28	4	1	0	0	0	1	0	31	0	1	1	0	11.5	1.2	13	253.9	3.2	1.9	0
1860	64	0	25	1	1	0	0	0	1	0	28	1	1	0	0	14.7	1.1	13.7	315.9	4.2	0.6	0
1861	50	1	32	1	0	1	0	0	0	0	5	0	0	0	0	19.5	3.1	16.5	255.9	3.4	1.3	0
1862	67	1	38	4	0	0	1	0	0	0	31	0	1	0	0	19.5	1.8	11.9	352.9	3.6	1.1	1
1863	81	1	25	1	0	0	1	0	0	1	19	0	0	0	0	9.4	1.4	10.9	352.9	3.2	1	0
1864	56	0	21	0	0	0	1	0	0	0	20	0	1	0	0	17.9	2.6	12	297.9	3.3	0.6	0
1865	43	1	28	2	1	0	0	0	0	1	9	0	1	0	0	12.2	0.9	12.3	328.9	3.2	0.7	1
1866	50	0	21	2	0	0	0	1	0	0	37	0	1	0	0	19.9	0.7	13.2	257.9	3	1.5	1
1867	54	1	26	1	0	1	0	0	0	0	27	0	1	0	0	18.9	1.7	13.2	305.9	3	1.4	0
1868	73	1	30	5	0	0	0	1	1	0	27	0	1	0	0	13.7	0.6	11.8	253.9	3.1	1.5	0
1869	63	1	25	0	0	0	1	0	1	0	31	1	1	0	0	17.6	2.3	13.4	232.9	3.7	1.8	0
1870	84	0	24	1	1	0	0	0	0	0	21	0	1	0	0	12.5	2.2	11.4	269.9	4.2	0.9	0
1871	71	0	24	1	0	1	0	0	0	1	24	0	1	1	0	8.6	2.8	12.5	203.9	3.3	1.1	1
1872	37	1	27	1	1	0	0	0	0	0	31	0	0	0	0	11.1	3.8	15.7	371.9	2.8	0.6	0
1873	89	0	23	1	1	0	0	0	0	1	11	0	1	0	0	16.8	3.5	13.2	224.9	3.4	0.7	0
1874	63	1	22	2	0	1	0	0	0	1	9	0	1	0	0	17	4.9	13.1	346.9	3.8	0.9	1
1875	30	0	24	0	1	0	0	0	0	1	20	0	0	0	0	19.1	4.8	11.2	261.9	3.7	0.7	0
1876	25	1	26	1	1	0	0	0	1	0	20	0	1	0	0	18.6	2.4	14.8	342.9	4.2	1	0
1877	81	0	21	4	1	0	0	0	0	1	26	0	1	1	0	17.7	2.6	12.9	209.9	3.9	1	1
1878	49	0	19	0	1	0	0	0	0	1	28	0	1	0	0	12.4	1.8	13.7	345.9	3.1	0.5	0
1879	43	0	26	0	1	0	0	0	0	1	11	0	0	0	0	13.2	1.9	14.4	203.9	3.3	0.5	0
1880	48	1	28	4	0	1	0	0	0	0	28	1	0	0	1	18	2.9	11.4	225.9	3.7	0.8	1
1881	82	1	25	3	0	1	0	0	0	1	17	0	1	0	0	11.4	1.1	11.9	273.9	3.8	1.4	0
1882	61	1	23	3	1	0	0	0	0	0	24	0	0	0	0	10.9	2	16.2	323.9	4.7	0.9	0
1883	62	0	23	2	0	0	0	1	0	1	18	0	1	0	0	10.5	1.3	11.3	336.9	4.1	0.9	1
1884	69	0	29	3	0	1	0	0	0	0	21	0	0	0	0	14.2	4.2	16.1	244.9	3.8	0.9	0
1885	47	0	22	1	1	0	0	0	0	1	7	0	1	0	0	16.7	1.5	15.4	335.9	4.3	0.8	0
1886	50	0	21	1	1	0	0	0	0	1	26	0	1	0	0	19.6	2.3	15.5	292.9	3.5	0.6	0
1887	62	1	20	9	0	0	1	0	0	1	25	0	1	1	0	13.2	2.9	12.1	218.9	4.6	1.9	1
1888	60	1	25	6	0	0	1	0	0	0	17	0	0	0	0	7.3	2.1	13.9	282.9	3.4	0.7	1
1889	23	1	21	0	1	0	0	0	0	0	25	0	0	0	0	18.2	2.9	16.5	239.9	3.8	1.1	0
1890	31	1	26	0	0	1	0	0	0	1	6	0	0	0	0	18.2	1.2	12	255.9	3.3	1.1	0
1891	62	1	27	2	0	0	0	1	0	1	27	0	1	0	0	16	1.2	10.9	247.9	3.7	0.9	1
1892	61	0	27	1	1	0	0	0	0	0	17	0	0	0	0	12	3.1	14.8	279.9	3	0.6	0
1893	60	1	20	0	0	1	0	0	0	1	23	0	1	0	0	15.1	2.9	15.4	338.9	3.9	0.9	0
1894	89	1	20	3	0	0	1	0	0	0	34	1	1	0	0	14.6	1.5	14.6	214.9	2.6	0.8	1
1895	34	1	24	1	1	0	0	0	1	0	19	0	1	0	0	11.5	2.2	17.4	234.9	4.3	0.8	0
1896	74	1	26	2	1	0	0	0	0	0	14	0	0	0	0	11.5	2.6	12.4	350.9	3.5	0.8	0
1897	60	1	27	1	1	0	0	0	0	0	23	1	1	0	0	18.3	4.2	16.5	224.9	4.1	1.9	1
1898	60	1	26	0	0	1	0	0	0	1	15	0	0	0	0	13.3	0.9	11.8	353.9	2.7	0.9	0
1899	56	1	26	1	1	0	0	0	0	1	10	0	0	0	0	19.4	3.5	14.1	234.9	4.5	0.8	0
1900	38	1	21	1	1	0	0	0	1	0	20	0	1	0	0	18.1	1.9	15	353.9	2.9	0.6	0
1901	30	1	28	1	1	0	0	0	0	1	7	0	0	0	0	15.7	2.3	17.2	310.9	3.8	0.9	0
1902	62	1	21	1	0	1	0	0	0	1	22	0	0	0	0	15.7	2.6	15.1	253.9	4.4	1.4	0
1903	85	1	15	1	1	0	0	0	0	0	22	0	1	0	0	12.3	1.6	13.9	313.9	4.1	0.9	1
1904	57	1	24	1	0	1	0	0	0	0	11	0	0	0	0	13.4	1.1	15.2	362.9	4.1	1.2	0
1905	29	0	25	1	0	0	0	1	1	0	23	0	0	0	0	15.1	2.4	11.9	397.9	2.8	1.1	0
1906	57	1	31	1	1	0	0	0	0	0	12	0	0	0	0	14.3	2.8	14.7	248.9	3.4	1.7	0
1907	75	0	20	1	0	1	0	0	0	1	18	0	0	0	0	14.8	2	12.4	282.9	3.8	0.8	0
1908	68	0	31	1	1	0	0	0	0	1	24	0	1	0	0	15.3	3.4	13.6	338.9	4.2	0.8	0
1909	70	1	23	3	1	0	0	0	1	0	18	0	0	0	0	10.8	1.8	11.7	269.9	3.5	1.7	0
1910	56	0	34	3	1	0	0	0	0	1	21	0	0	0	0	11.3	2.1	11.2	327.9	3.1	0.6	0
1911	56	0	27	0	0	1	0	0	0	1	12	0	0	0	0	17.9	2.7	13.4	278.9	4	0.6	0
1912	39	0	24	0	0	0	1	0	0	0	4	0	0	0	0	18.2	1.9	14.4	300.9	3.9	0.6	0
1913	75	0	22	1	0	0	1	0	0	1	11	0	0	0	0	12.7	0.9	12.8	354.9	3.5	1	0
1914	72	1	30	2	1	0	0	0	0	0	30	0	1	0	0	15.2	1	11	265.9	4.1	1.2	1
1915	64	0	34	2	1	0	0	0	0	1	23	0	1	0	0	16.3	2.3	12.3	384.9	3.6	0.6	0
1916	61	0	22	3	0	0	0	1	0	0	22	0	1	0	0	15	1.2	13.6	240.9	3.6	1.6	0
1917	76	1	21	2	0	1	0	0	0	1	8	0	0	0	0	10.4	1.4	12.2	388.9	4.1	1.4	1
1918	79	0	20	1	1	0	0	0	1	0	24	0	1	0	0	7.3	1	14.4	229.9	3.4	0.9	0
1919	61	1	23	2	0	0	0	1	0	1	29	1	1	0	0	15.6	0.9	11.7	351.9	3.8	0.7	0
1920	67	1	25	1	0	0	0	1	0	1	24	0	1	0	0	10.9	4.1	13.5	190.9	2.5	0.8	0
1921	83	0	23	4	0	1	0	0	0	1	21	0	0	1	0	11.6	1.8	12.5	273.9	4.2	1	1
1922	79	0	20	1	0	0	1	0	0	0	30	0	1	0	0	15.5	0.9	16.7	220.9	3.2	1.1	0
1923	51	1	26	1	1	0	0	0	0	1	24	0	1	0	0	15.8	1.5	12.1	280.9	3	0.9	1
1924	77	1	28	0	1	0	0	0	0	1	18	0	0	0	0	10.3	0.8	13.7	272.9	2.7	1.3	0
1925	40	1	29	1	1	0	0	0	1	0	23	1	1	0	0	15.5	1.5	16.6	306.9	3.7	0.8	1
1926	77	1	18	0	1	0	0	0	0	0	25	0	0	0	0	17	3	12.9	320.9	4	1.2	0
1927	72	1	22	0	1	0	0	0	0	1	22	0	0	0	0	18.8	4.1	13.2	238.9	3.8	0.7	0
1928	78	0	32	4	0	1	0	0	0	0	14	0	0	0	0	10	1.5	13.7	242.9	4	1.7	0
1929	60	0	24	0	1	0	0	0	0	1	20	0	0	0	0	14.8	3.3	13.1	272.9	2.9	0.8	0
1930	88	1	29	5	0	1	0	0	0	0	18	1	1	0	0	16.2	3.9	12.6	263.9	3.4	1.3	0
1931	72	1	21	4	1	0	0	0	0	0	16	0	0	0	0	9.4	0.7	15.6	295.9	3.2	1.5	0
1932	72	1	29	2	0	1	0	0	0	1	26	0	1	0	0	18.4	1.8	11.5	233.9	3.5	1	0
1933	58	1	15	0	1	0	0	0	0	1	20	0	0	0	0	11.6	1	11.9	358.9	3.7	0.8	0
1934	45	1	27	3	1	0	0	0	0	0	9	0	0	0	0	12	1.2	17.1	365.9	4	0.6	0
1935	57	1	25	1	0	1	0	0	0	1	19	0	1	0	0	10.8	3.5	13.1	378.9	4.1	1.8	0
1936	66	1	28	1	0	1	0	0	0	0	6	0	0	0	0	19.3	3.3	15.4	305.9	3.5	0.9	0
1937	28	0	23	0	1	0	0	0	0	1	9	0	0	0	0	17.1	3.6	11	362.9	4.4	0.6	0
1938	76	0	20	2	0	1	0	0	0	0	28	0	1	0	0	13.3	1.1	11.6	223.9	2.7	0.7	1
1939	35	1	25	0	1	0	0	0	0	1	20	0	0	0	0	15.9	2.6	16.4	327.9	3.9	0.9	0
1940	56	1	23	3	0	0	1	0	0	0	32	0	1	0	1	15.7	4.9	16.4	373.9	3.3	0.9	1
1941	53	1	27	2	0	1	0	0	0	1	18	0	1	0	0	12.2	3.1	13	355.9	3.6	0.9	0
1942	58	0	23	2	1	0	0	0	1	0	25	0	1	0	0	16.7	2.4	12.5	348.9	2.6	0.6	0
1943	55	1	23	2	1	0	0	0	0	0	9	0	1	0	0	12.1	1.3	15.6	329.9	4.1	1.9	1
1944	78	0	29	1	1	0	0	0	1	0	15	0	1	0	0	19.3	4.9	14.2	227.9	3.1	1.1	1
1945	63	0	32	4	0	0	1	0	1	0	34	0	1	0	0	18.7	1.1	12.1	222.9	2.5	1.6	1
1946	67	1	23	2	0	1	0	0	0	1	10	0	0	0	1	11.7	1.5	15.3	234.9	4.1	1.1	0
1947	72	0	29	0	1	0	0	0	0	1	23	0	0	0	0	17.2	3	14.9	275.9	3.4	0.7	0
1948	59	1	25	0	1	0	0	0	1	0	20	0	1	0	0	7.2	2.2	13.6	231.9	3.5	0.8	0
1949	67	0	24	1	1	0	0	0	0	0	25	0	1	0	0	8.8	1.3	12.6	365.9	3.3	0.6	0
1950	40	0	20	0	1	0	0	0	0	1	18	0	0	0	0	19	3.8	12.9	335.9	4.5	0.8	0
1951	71	0	28	1	1	0	0	0	0	1	23	0	0	0	0	19.9	2.3	13.8	317.9	4.1	0.7	0
1952	50	1	40	1	0	1	0	0	0	1	22	0	0	0	0	17.9	2.4	13.4	266.9	3.5	1.5	0
1953	61	0	26	2	1	0	0	0	0	1	25	0	1	0	0	11.4	2	12.6	257.9	2.9	1.3	0
1954	73	0	23	1	1	0	0	0	0	1	25	0	0	0	0	16.1	2.8	11.8	392.9	4.2	0.5	0
1955	42	1	24	1	1	0	0	0	1	0	19	0	1	0	0	14.6	4.9	13.7	273.9	4.3	0.8	0
1956	47	0	26	4	1	0	0	0	1	0	29	1	1	0	0	10.2	2	13	284.9	3.6	1.4	0
1957	58	1	22	0	1	0	0	0	1	0	22	1	1	0	0	10	1.6	15.9	248.9	3.2	1.1	0
1958	74	0	18	6	1	0	0	0	0	0	25	0	1	0	0	9.1	1.9	12.6	297.9	3.8	0.7	0
1959	47	1	23	1	0	0	1	0	0	1	23	0	1	0	0	16	1.6	15.5	304.9	3.4	0.7	1
1960	59	0	45	0	1	0	0	0	0	1	22	0	0	0	0	17.5	4	12.3	276.9	4.1	0.8	0
1961	85	1	23	3	0	0	1	0	0	0	33	0	1	0	0	13.1	1.3	11.8	246.9	3.6	0.8	1
1962	70	1	17	2	0	0	0	1	0	0	32	1	1	0	0	18.1	0.5	16.3	339.9	2.5	0.6	0
1963	51	0	31	2	1	0	0	0	0	1	17	0	0	0	0	18.9	4.9	15.5	265.9	4	0.6	0
1964	57	1	23	1	0	0	0	1	0	1	12	0	0	0	0	14.9	2.5	12	252.9	4	0.9	0
1965	67	0	23	4	0	0	1	0	0	0	21	0	0	0	0	19.6	1.7	11	195.9	2.8	0.4	1
1966	78	1	30	1	0	0	0	1	1	0	25	0	1	0	0	19	1.9	14.4	364.9	3.4	1	0
1967	64	0	20	1	0	1	0	0	0	1	15	0	0	0	0	11.9	1.6	12	258.9	2.9	0.6	0
1968	70	1	23	2	1	0	0	0	1	0	23	0	1	0	0	11.3	1	15.3	208.9	4	1	0
1969	61	0	31	1	1	0	0	0	0	0	27	1	0	0	0	15.4	1.5	15	289.9	3.8	1.2	0
1970	76	0	24	0	0	0	0	1	0	0	7	0	1	0	0	17.9	1	12.2	378.9	3.7	0.6	0
1971	66	0	21	0	1	0	0	0	1	0	25	0	0	0	0	11.1	1.6	12.5	193.9	3.2	0.7	0
1972	62	1	31	1	1	0	0	0	0	1	28	0	0	0	0	7.8	2.1	16.7	247.9	3.5	1.2	1
1973	37	1	24	2	1	0	0	0	0	1	19	0	1	0	0	7.1	1.5	12.6	316.9	4.1	1	0
1974	61	1	33	3	1	0	0	0	0	1	18	0	0	0	0	18.7	3.3	15.2	320.9	3.5	0.8	0
1975	26	1	22	0	1	0	0	0	0	0	29	0	1	0	0	17.7	2.4	15.6	241.9	3.6	1.7	1
1976	63	1	21	2	1	0	0	0	0	0	17	0	0	0	0	12.3	2.4	10.8	246.9	4.4	1.3	0
1977	50	0	31	1	1	0	0	0	0	1	20	0	0	0	0	14.7	4.5	14.4	391.9	3.7	0.6	0
1978	23	1	23	0	1	0	0	0	1	0	22	0	1	0	0	18.2	2.2	12.7	199.9	3.5	0.9	0
1979	66	0	24	1	1	0	0	0	1	0	21	0	1	0	0	12.8	2.5	14.4	245.9	4.2	1.2	0
1980	33	0	23	0	1	0	0	0	1	0	16	0	1	0	0	18.1	2.6	12.3	330.9	4.2	0.9	0
1981	51	1	28	3	1	0	0	0	0	1	25	0	0	0	0	17.9	3.2	14.8	299.9	4	0.9	0
1982	79	0	22	1	1	0	0	0	1	0	28	0	1	0	0	18.7	1.1	15.6	228.9	3.3	0.7	0
1983	55	0	28	1	1	0	0	0	0	1	11	0	0	0	0	11.1	1.7	15.3	354.9	3.6	0.7	0
1984	65	0	22	3	1	0	0	0	0	1	9	0	1	0	0	16.1	2.7	13.7	291.9	3.5	1.4	0
1985	42	1	25	2	1	0	0	0	0	1	23	0	1	0	0	14.7	1.6	11.7	241.9	2.9	0.9	1
1986	24	1	23	3	1	0	0	0	0	1	5	0	0	1	0	18.6	4.7	17.3	344.9	3.6	1.1	1
1987	50	0	23	0	0	1	0	0	0	0	26	1	1	1	0	17.6	3.9	12.3	392.9	3.1	0.9	1
1988	76	1	24	3	1	0	0	0	0	0	23	0	0	0	0	18.2	1.6	13.8	258.9	4	1.6	0
1989	84	0	27	3	0	1	0	0	0	1	16	0	1	0	0	16.1	4.9	12.1	194.9	3.1	0.9	0
1990	55	1	23	1	0	1	0	0	0	0	16	0	0	0	0	14.8	2.2	14.4	198.9	3.6	0.9	0
1991	60	1	26	1	0	1	0	0	0	1	16	0	0	0	0	18.5	3.1	13.8	223.9	3.2	1.4	0
1992	67	0	18	2	1	0	0	0	1	0	23	0	1	0	0	12.9	3.3	12	330.9	3.5	0.6	0
1993	69	1	26	0	1	0	0	0	0	0	22	0	0	0	0	19.7	3.3	16.7	249.9	3.1	0.8	0
1994	24	0	32	0	0	0	0	1	0	1	29	1	1	0	0	13.7	1.5	12.7	335.9	3.9	0.7	0
1995	76	0	29	1	1	0	0	0	1	0	19	0	1	0	0	17.3	1.3	11.4	264.9	2.9	0.8	1
1996	58	1	25	0	0	0	0	1	0	0	17	0	1	0	0	14.9	2.5	11.2	326.9	4	0.8	0
1997	75	0	17	5	1	0	0	0	0	0	28	0	1	0	0	18.5	1.4	14.4	349.9	3.3	1.1	0
1998	64	0	24	1	1	0	0	0	0	1	24	0	0	0	0	8.5	2.7	12.9	227.9	4.2	0.6	0
1999	65	1	26	1	1	0	0	0	0	0	10	0	0	0	0	13.8	2.3	14.6	266.9	3.3	1.1	0
[truncated: 6,053 more rows]
